# Supplementary material for: Bistelluridopnictanes as gateways to telluradipnictiranes and a cyclic [Bi2Te2]2+ dication
Source: Chem Sci. 2026 Jun 29. Online ahead of print. doi: 10.1039/d6sc02907h (PMC13321814; doi:10.1039/d6sc02907h)
Supplement: SC-OLF-D6SC02907H-s002 [file SC-OLF-D6SC02907H-s002.cif]

# Supplementary Information (SI) for Chemical Science.
# This journal is © The Royal Society of Chemistry 2026

####################################################################### 
# 
# This file contains crystal structure data downloaded from the 
# Cambridge Structural Database (CSD) hosted by the Cambridge 
# Crystallographic Data Centre (CCDC).
# 
# Full information about CCDC data access policies and citation 
# guidelines are available at http://www.ccdc.cam.ac.uk/access/V1 
# 
# Audit and citation data items may have been added by the CCDC. 
# Please retain this information to preserve the provenance of 
# this file and to allow appropriate attribution of the data. 
# 
#######################################################################

data_cvh_sl12_tw4

_database_code_depnum_ccdc_archive 'CCDC 2540653'
loop_
_audit_author_name
_audit_author_address
'Christoph Wolper'
;Universitaet Duisburg Essen
Germany
;
_audit_update_record             
;
2026-03-24 deposited with the CCDC.	2026-06-24 downloaded from the CCDC.
;

# start Validation Reply Form
_vrf_PLAT934_cvh_sl12_tw4        
;
PROBLEM: Number of (Iobs-Icalc)/Sigma(W) > 10 Outliers ..         10 Check 
RESPONSE: ??? shelx lst-file does not list any! Any disagreeing reflections 
are distorted by twin overlapp.
;
# end Validation Reply Form


_audit_creation_method           SHELXL-2017/1
_shelx_SHELXL_version_number     2017/1
_chemical_name_systematic        ?
_chemical_name_common            ?
_chemical_melting_point          ?
_chemical_formula_moiety         ?
_chemical_formula_sum            'C36 H35 Bi Te2'
_chemical_formula_weight         931.82

loop_
_atom_type_symbol
_atom_type_description
_atom_type_scat_dispersion_real
_atom_type_scat_dispersion_imag
_atom_type_scat_source
C C 0.0033 0.0016 'International Tables Vol C Tables 4.2.6.8 and 6.1.1.4'
H H 0.0000 0.0000 'International Tables Vol C Tables 4.2.6.8 and 6.1.1.4'
Bi Bi -4.1077 10.2566 'International Tables Vol C Tables 4.2.6.8 and 6.1.1.4'
Te Te -0.5308 1.6751 'International Tables Vol C Tables 4.2.6.8 and 6.1.1.4'

_space_group_crystal_system      monoclinic
_space_group_IT_number           15
_space_group_name_H-M_alt        'C 2/c'
_space_group_name_Hall           '-C 2yc'

_shelx_space_group_comment       
; 
The symmetry employed for this shelxl refinement is uniquely defined 
by the following loop, which should always be used as a source of 
symmetry information in preference to the above space-group names. 
They are only intended as comments. 
;

loop_
_space_group_symop_operation_xyz
'x, y, z'
'-x, y, -z+1/2'
'x+1/2, y+1/2, z'
'-x+1/2, y+1/2, -z+1/2'
'-x, -y, -z'
'x, -y, z-1/2'
'-x+1/2, -y+1/2, -z'
'x+1/2, -y+1/2, z-1/2'

_cell_length_a                   20.964(4)
_cell_length_b                   11.074(2)
_cell_length_c                   28.781(6)
_cell_angle_alpha                90
_cell_angle_beta                 105.548(4)
_cell_angle_gamma                90
_cell_volume                     6437(2)
_cell_formula_units_Z            8
_cell_measurement_temperature    100(2)
_cell_measurement_reflns_used    9993
_cell_measurement_theta_min      2.40
_cell_measurement_theta_max      26.03

_exptl_crystal_description       needle
_exptl_crystal_colour            red
_exptl_crystal_density_meas      ?
_exptl_crystal_density_method    ?
_exptl_crystal_density_diffrn    1.923
_exptl_crystal_F_000             3504
_exptl_transmission_factor_min   ?
_exptl_transmission_factor_max   ?
_exptl_crystal_size_max          0.149
_exptl_crystal_size_mid          0.047
_exptl_crystal_size_min          0.034
_exptl_absorpt_coefficient_mu    7.277
_shelx_estimated_absorpt_T_min   0.410
_shelx_estimated_absorpt_T_max   0.790
_exptl_absorpt_correction_type   multi-scan
_exptl_absorpt_correction_T_min  0.45
_exptl_absorpt_correction_T_max  0.75
_exptl_absorpt_process_details   'TWINABS, Blessing, Acta Cryst 1995 A51 33-38'
_exptl_absorpt_special_details   ?
_diffrn_ambient_temperature      100(2)
_diffrn_radiation_wavelength     0.71073
_diffrn_radiation_type           MoK\a
_diffrn_source                   'fine-focus sealed tube'
_diffrn_radiation_monochromator  'Triumph Goebel mirror'
_diffrn_measurement_device_type  'Bruker D8 KAPPA II (APEX II detector)'
_diffrn_measurement_method       'Data collection strategy APEX 3/Queen'
_diffrn_detector_area_resol_mean 512
_diffrn_reflns_number            8080
_diffrn_reflns_av_unetI/netI     0.0453
_diffrn_reflns_av_R_equivalents  0.0930
_diffrn_reflns_limit_h_min       -28
_diffrn_reflns_limit_h_max       27
_diffrn_reflns_limit_k_min       0
_diffrn_reflns_limit_k_max       14
_diffrn_reflns_limit_l_min       0
_diffrn_reflns_limit_l_max       38
_diffrn_reflns_theta_min         2.712
_diffrn_reflns_theta_max         28.434
_diffrn_reflns_theta_full        25.242
_diffrn_measured_fraction_theta_max 0.997
_diffrn_measured_fraction_theta_full 0.999
_diffrn_reflns_Laue_measured_fraction_max 0.997
_diffrn_reflns_Laue_measured_fraction_full 0.999
_diffrn_reflns_point_group_measured_fraction_max 0.997
_diffrn_reflns_point_group_measured_fraction_full 0.999
_reflns_number_total             8080
_reflns_number_gt                6580
_reflns_threshold_expression     'I > 2\s(I)'
_reflns_Friedel_coverage         0.000
_reflns_Friedel_fraction_max     .
_reflns_Friedel_fraction_full    .

_reflns_special_details          
; 
 Reflections were merged by SHELXL according to the crystal 
 class for the calculation of statistics and refinement. 
  
 _reflns_Friedel_fraction is defined as the number of unique 
 Friedel pairs measured divided by the number that would be 
 possible theoretically, ignoring centric projections and 
 systematic absences. 
;

_computing_data_collection       'BRUKER APEX3(v2019.1-0)'
_computing_cell_refinement       'BRUKER APEX3(v2019.1-0)'
_computing_data_reduction        'BRUKER APEX3(v2019.1-0)'
_computing_structure_solution    'BRUKER APEX3(v2019.1-0)'
_computing_structure_refinement  'SHELXL-2017/1 (Sheldrick, 2017)'
_computing_molecular_graphics    'ORTEP/PLATON (Spek)'
_computing_publication_material  'BRUKER AXS SHELXTL (c) 2008 / Vers. 2008/4'
_refine_special_details          
;
 Treatment of hydrogen atoms:    
 Riding model on idealized geometries 
 with the 1.2 fold isotropic displacement 
 parameters of the equivalent Uij of the 
 corresponding carbon atom.
 The methyl groups are idealized with
 tetrahedral angles in a combined 
 rotating and rigid group refinement
 with the 1.5 fold isotropic displacement
 parameters of the equivalent Uij of the 
 corresponding carbon atom.
 Twinning:
 The crystal was a non-merohedral twin and structure was refined against
 de-twinned HKLF4 data.
 Disorder:
 A phenyl ring is diordered over two positions. Its bond lengths and angles
 were restrained to be equal (SADI) and RIGU and SIMU restraints were applied
 to its displacement parameters. The atoms of the group were restrained to lie
 on a common plane (FLAT).
;
_refine_ls_structure_factor_coef Fsqd
_refine_ls_matrix_type           full
_refine_ls_weighting_scheme      calc
_refine_ls_weighting_details     
'w=1/[\s^2^(Fo^2^)+149.0844P] where P=(Fo^2^+2Fc^2^)/3'
_atom_sites_solution_primary     direct
_atom_sites_solution_secondary   difmap
_atom_sites_solution_hydrogens   geom
_refine_ls_hydrogen_treatment    constr
_refine_ls_extinction_method     none
_refine_ls_extinction_coef       .
_refine_ls_number_reflns         8080
_refine_ls_number_parameters     413
_refine_ls_number_restraints     390
_refine_ls_R_factor_all          0.0871
_refine_ls_R_factor_gt           0.0673
_refine_ls_wR_factor_ref         0.1204
_refine_ls_wR_factor_gt          0.1166
_refine_ls_goodness_of_fit_ref   1.476
_refine_ls_restrained_S_all      1.442
_refine_ls_shift/su_max          0.000
_refine_ls_shift/su_mean         0.000

loop_
_atom_site_label
_atom_site_type_symbol
_atom_site_fract_x
_atom_site_fract_y
_atom_site_fract_z
_atom_site_U_iso_or_equiv
_atom_site_adp_type
_atom_site_occupancy
_atom_site_site_symmetry_order
_atom_site_calc_flag
_atom_site_refinement_flags_posn
_atom_site_refinement_flags_adp
_atom_site_refinement_flags_occupancy
_atom_site_disorder_assembly
_atom_site_disorder_group
Bi1 Bi 0.19646(2) 0.30785(3) 0.11253(2) 0.02894(10) Uani 1 1 d . . . . .
Te1 Te 0.22797(3) 0.19813(6) 0.20591(2) 0.03162(16) Uani 1 1 d . . . . .
Te2 Te 0.20702(3) 0.55209(6) 0.14578(3) 0.03554(18) Uani 1 1 d . . . . .
C1 C 0.0856(5) 0.2748(9) 0.0838(3) 0.031(2) Uani 1 1 d . . . . .
C2 C 0.0336(6) 0.3395(9) 0.0944(4) 0.034(3) Uani 1 1 d . . . . .
C3 C -0.0319(5) 0.3116(10) 0.0696(4) 0.039(3) Uani 1 1 d . . . . .
H3 H -0.067312 0.354440 0.076756 0.046 Uiso 1 1 calc R U . . .
C4 C -0.0453(6) 0.2223(10) 0.0348(4) 0.049(3) Uani 1 1 d . . . . .
H4 H -0.089837 0.205794 0.017524 0.058 Uiso 1 1 calc R U . . .
C5 C 0.0054(6) 0.1572(9) 0.0249(4) 0.043(3) Uani 1 1 d . . . . .
H5 H -0.004388 0.095159 0.001310 0.052 Uiso 1 1 calc R U . . .
C6 C 0.0712(5) 0.1814(9) 0.0494(4) 0.036(3) Uani 1 1 d . . . . .
C7 C 0.0436(5) 0.4413(9) 0.1293(3) 0.029(2) Uani 1 1 d . . . . .
C8 C 0.0519(5) 0.4207(9) 0.1788(4) 0.029(2) Uani 1 1 d . . . . .
C9 C 0.0605(5) 0.5191(10) 0.2101(4) 0.031(2) Uani 1 1 d . . . . .
H9 H 0.067429 0.505181 0.243669 0.037 Uiso 1 1 calc R U . . .
C10 C 0.0591(5) 0.6371(10) 0.1934(4) 0.032(2) Uani 1 1 d . . . . .
C11 C 0.0488(5) 0.6550(9) 0.1443(4) 0.030(2) Uani 1 1 d . . . . .
H11 H 0.046990 0.735151 0.132191 0.036 Uiso 1 1 calc R U . . .
C12 C 0.0412(4) 0.5593(9) 0.1124(3) 0.027(2) Uani 1 1 d . . . . .
C13 C 0.0496(5) 0.2941(10) 0.1982(4) 0.036(2) Uani 1 1 d . . . . .
H13A H 0.004249 0.263002 0.187409 0.054 Uiso 1 1 calc R U . . .
H13B H 0.063734 0.295826 0.233517 0.054 Uiso 1 1 calc R U . . .
H13C H 0.079274 0.241582 0.186180 0.054 Uiso 1 1 calc R U . . .
C14 C 0.0725(6) 0.7426(10) 0.2271(4) 0.042(3) Uani 1 1 d . . . . .
H14A H 0.117937 0.770767 0.231167 0.063 Uiso 1 1 calc R U . . .
H14B H 0.066740 0.718127 0.258465 0.063 Uiso 1 1 calc R U . . .
H14C H 0.041452 0.807964 0.213753 0.063 Uiso 1 1 calc R U . . .
C15 C 0.0330(6) 0.5837(10) 0.0589(4) 0.040(3) Uani 1 1 d . . . . .
H15A H 0.065971 0.537270 0.047903 0.060 Uiso 1 1 calc R U . . .
H15B H 0.039196 0.670039 0.054025 0.060 Uiso 1 1 calc R U . . .
H15C H -0.011564 0.559497 0.040400 0.060 Uiso 1 1 calc R U . . .
C16 C 0.1261(5) 0.1083(9) 0.0400(3) 0.033(2) Uani 1 1 d . . . . .
C17 C 0.1482(6) 0.0038(9) 0.0677(3) 0.033(2) Uani 1 1 d . . . . .
C18 C 0.2030(5) -0.0591(10) 0.0596(4) 0.039(3) Uani 1 1 d . . . . .
H18 H 0.218421 -0.129393 0.078086 0.047 Uiso 1 1 calc R U . . .
C19 C 0.2345(6) -0.0228(10) 0.0263(4) 0.042(3) Uani 1 1 d . . . . .
C20 C 0.2106(6) 0.0791(11) -0.0011(4) 0.044(3) Uani 1 1 d . . . . .
H20 H 0.232214 0.105987 -0.024311 0.053 Uiso 1 1 calc R U . . .
C21 C 0.1553(6) 0.1433(10) 0.0045(4) 0.042(3) Uani 1 1 d . . . . .
C22 C 0.1155(6) -0.0378(10) 0.1050(4) 0.038(3) Uani 1 1 d . . . . .
H22A H 0.121291 0.023438 0.130396 0.057 Uiso 1 1 calc R U . . .
H22B H 0.135573 -0.113911 0.119104 0.057 Uiso 1 1 calc R U . . .
H22C H 0.068122 -0.050246 0.090084 0.057 Uiso 1 1 calc R U . . .
C23 C 0.2936(7) -0.0913(12) 0.0195(4) 0.056(4) Uani 1 1 d . . . . .
H23A H 0.284987 -0.116519 -0.014283 0.083 Uiso 1 1 calc R U . . .
H23B H 0.301321 -0.162767 0.040324 0.083 Uiso 1 1 calc R U . . .
H23C H 0.332762 -0.039169 0.027938 0.083 Uiso 1 1 calc R U . . .
C24 C 0.1323(6) 0.2522(11) -0.0274(4) 0.049(3) Uani 1 1 d . . . . .
H24A H 0.163850 0.268700 -0.046335 0.074 Uiso 1 1 calc R U . . .
H24B H 0.129637 0.322468 -0.007327 0.074 Uiso 1 1 calc R U . . .
H24C H 0.088531 0.235886 -0.049261 0.074 Uiso 1 1 calc R U . . .
C25 C 0.2877(5) 0.0665(9) 0.1846(3) 0.026(2) Uani 1 1 d . . . . .
C26 C 0.3371(5) 0.0982(9) 0.1623(3) 0.027(2) Uani 1 1 d . . . . .
H26 H 0.344345 0.180665 0.156138 0.033 Uiso 1 1 calc R U . . .
C27 C 0.3755(6) 0.0089(10) 0.1494(4) 0.035(2) Uani 1 1 d . . . . .
H27 H 0.408753 0.029846 0.133990 0.042 Uiso 1 1 calc R U . . .
C28 C 0.3651(5) -0.1098(10) 0.1589(4) 0.036(3) Uani 1 1 d . . . . .
H28 H 0.390763 -0.170928 0.149247 0.043 Uiso 1 1 calc R U . . .
C29 C 0.3184(5) -0.1414(9) 0.1820(4) 0.034(2) Uani 1 1 d . . . . .
H29 H 0.313040 -0.223726 0.189447 0.041 Uiso 1 1 calc R U . . .
C30 C 0.2788(5) -0.0534(9) 0.1945(3) 0.028(2) Uani 1 1 d . . . . .
H30 H 0.245755 -0.075577 0.209945 0.034 Uiso 1 1 calc R U . . .
C31 C 0.3149(10) 0.535(3) 0.1552(8) 0.024(5) Uani 0.51(4) 1 d D U P A 1
C32 C 0.3426(12) 0.534(3) 0.1167(8) 0.031(5) Uani 0.51(4) 1 d D U P A 1
H32 H 0.314875 0.537854 0.084628 0.038 Uiso 0.51(4) 1 calc R U P A 1
C33 C 0.4111(12) 0.529(3) 0.1249(8) 0.032(5) Uani 0.51(4) 1 d D U P A 1
H33 H 0.430316 0.530752 0.098550 0.039 Uiso 0.51(4) 1 calc R U P A 1
C34 C 0.4511(10) 0.521(2) 0.1717(9) 0.033(5) Uani 0.51(4) 1 d D U P A 1
H34 H 0.497546 0.511552 0.177386 0.040 Uiso 0.51(4) 1 calc R U P A 1
C35 C 0.4234(9) 0.528(3) 0.2102(8) 0.032(5) Uani 0.51(4) 1 d D U P A 1
H35 H 0.451212 0.529086 0.242267 0.039 Uiso 0.51(4) 1 calc R U P A 1
C36 C 0.3552(10) 0.532(2) 0.2021(8) 0.029(5) Uani 0.51(4) 1 d D U P A 1
H36 H 0.336075 0.532246 0.228517 0.035 Uiso 0.51(4) 1 calc R U P A 1
C31' C 0.3059(10) 0.533(3) 0.1515(9) 0.024(5) Uani 0.49(4) 1 d D U P A 2
C32' C 0.3279(12) 0.564(3) 0.1119(7) 0.026(5) Uani 0.49(4) 1 d D U P A 2
H32' H 0.297685 0.596085 0.083825 0.031 Uiso 0.49(4) 1 calc R U P A 2
C35' C 0.4163(9) 0.473(3) 0.1940(10) 0.038(5) Uani 0.49(4) 1 d D U P A 2
H35' H 0.446536 0.442171 0.222244 0.046 Uiso 0.49(4) 1 calc R U P A 2
C34' C 0.4383(10) 0.505(3) 0.1544(10) 0.034(5) Uani 0.49(4) 1 d D U P A 2
H34' H 0.483717 0.495600 0.155334 0.041 Uiso 0.49(4) 1 calc R U P A 2
C33' C 0.3940(13) 0.550(3) 0.1134(8) 0.036(5) Uani 0.49(4) 1 d D U P A 2
H33' H 0.409103 0.571488 0.086134 0.043 Uiso 0.49(4) 1 calc R U P A 2
C36' C 0.3498(10) 0.487(3) 0.1924(8) 0.030(5) Uani 0.49(4) 1 d D U P A 2
H36' H 0.334478 0.464322 0.219432 0.036 Uiso 0.49(4) 1 calc R U P A 2

loop_
_atom_site_aniso_label
_atom_site_aniso_U_11
_atom_site_aniso_U_22
_atom_site_aniso_U_33
_atom_site_aniso_U_23
_atom_site_aniso_U_13
_atom_site_aniso_U_12
Bi1 0.0323(2) 0.01894(17) 0.02838(18) 0.00032(16) -0.00437(13) -0.00092(17)
Te1 0.0360(4) 0.0281(3) 0.0260(3) -0.0022(3) 0.0001(3) 0.0077(3)
Te2 0.0238(3) 0.0185(3) 0.0594(4) -0.0030(3) 0.0028(3) -0.0014(3)
C1 0.033(6) 0.019(5) 0.031(5) 0.007(4) -0.006(4) -0.007(4)
C2 0.035(6) 0.023(5) 0.033(5) 0.011(4) -0.010(4) -0.007(4)
C3 0.033(6) 0.034(6) 0.040(6) 0.002(5) -0.005(4) -0.005(5)
C4 0.040(7) 0.029(6) 0.056(7) 0.011(5) -0.025(5) -0.012(5)
C5 0.056(8) 0.017(5) 0.038(6) 0.001(4) -0.020(5) -0.008(5)
C6 0.042(6) 0.017(5) 0.036(5) 0.010(4) -0.010(4) -0.002(5)
C7 0.019(5) 0.028(5) 0.034(5) 0.005(4) -0.002(4) -0.001(4)
C8 0.015(5) 0.028(5) 0.038(5) 0.012(4) -0.003(4) -0.002(4)
C9 0.017(5) 0.044(6) 0.029(5) 0.009(4) 0.000(4) 0.003(4)
C10 0.021(5) 0.036(6) 0.037(6) 0.003(5) 0.004(4) -0.005(4)
C11 0.021(5) 0.026(5) 0.037(5) 0.004(4) -0.002(4) -0.004(4)
C12 0.013(5) 0.033(5) 0.031(5) 0.006(4) -0.002(4) -0.002(4)
C13 0.025(5) 0.040(6) 0.039(6) 0.017(5) 0.003(4) -0.002(5)
C14 0.039(7) 0.031(6) 0.050(7) -0.002(5) 0.002(5) 0.003(5)
C15 0.049(7) 0.028(6) 0.037(6) 0.006(5) 0.003(5) -0.001(5)
C16 0.044(7) 0.022(5) 0.024(5) 0.000(4) -0.008(4) -0.006(5)
C17 0.041(6) 0.025(5) 0.024(5) -0.001(4) -0.010(4) -0.012(5)
C18 0.033(6) 0.027(6) 0.043(6) -0.005(5) -0.014(5) 0.003(5)
C19 0.054(8) 0.035(6) 0.027(5) -0.006(5) -0.008(5) -0.003(6)
C20 0.056(8) 0.045(7) 0.025(5) 0.002(5) -0.002(5) -0.005(6)
C21 0.062(8) 0.023(5) 0.028(5) -0.004(4) -0.013(5) -0.004(5)
C22 0.043(7) 0.026(6) 0.036(6) 0.005(4) -0.005(5) -0.005(5)
C23 0.068(9) 0.052(8) 0.038(7) -0.005(6) -0.001(6) 0.008(7)
C24 0.055(8) 0.044(7) 0.040(6) 0.014(6) -0.001(6) 0.004(6)
C25 0.025(5) 0.022(5) 0.026(5) 0.001(4) -0.001(4) 0.000(4)
C26 0.023(5) 0.025(5) 0.028(5) 0.004(4) -0.003(4) 0.004(4)
C27 0.035(6) 0.038(6) 0.029(5) -0.001(4) 0.003(4) 0.009(5)
C28 0.028(6) 0.035(6) 0.036(6) -0.006(5) -0.006(4) 0.010(5)
C29 0.036(6) 0.024(5) 0.032(5) 0.002(4) -0.009(4) 0.000(5)
C30 0.028(5) 0.023(5) 0.029(5) 0.004(4) -0.002(4) 0.001(4)
C31 0.015(8) 0.016(11) 0.044(8) 0.000(8) 0.012(6) 0.003(8)
C32 0.023(9) 0.034(14) 0.037(8) -0.003(8) 0.010(7) 0.010(9)
C33 0.024(10) 0.037(12) 0.040(9) 0.009(9) 0.016(8) 0.009(9)
C34 0.021(9) 0.032(11) 0.047(10) 0.012(9) 0.011(7) 0.004(8)
C35 0.026(7) 0.031(12) 0.039(9) 0.009(8) 0.007(7) -0.001(8)
C36 0.027(7) 0.023(12) 0.041(8) 0.010(8) 0.016(6) 0.004(8)
C31' 0.023(8) 0.015(11) 0.035(8) 0.002(7) 0.008(6) -0.008(8)
C32' 0.026(9) 0.023(12) 0.030(8) 0.006(7) 0.009(7) 0.010(8)
C35' 0.025(7) 0.041(13) 0.049(11) 0.013(10) 0.011(8) -0.008(9)
C34' 0.015(9) 0.043(12) 0.047(11) 0.012(10) 0.010(8) -0.002(9)
C33' 0.030(10) 0.044(13) 0.038(10) 0.006(9) 0.014(8) 0.013(9)
C36' 0.026(8) 0.031(13) 0.038(9) 0.016(9) 0.015(7) -0.005(8)

_geom_special_details            
; 
 All esds (except the esd in the dihedral angle between two l.s. planes) 
 are estimated using the full covariance matrix.  The cell esds are taken 
 into account individually in the estimation of esds in distances, angles 
 and torsion angles; correlations between esds in cell parameters are only 
 used when they are defined by crystal symmetry.  An approximate (isotropic) 
 treatment of cell esds is used for estimating esds involving l.s. planes. 
;

loop_
_geom_bond_atom_site_label_1
_geom_bond_atom_site_label_2
_geom_bond_distance
_geom_bond_site_symmetry_2
_geom_bond_publ_flag
Bi1 C1 2.279(10) . ?
Bi1 Te2 2.8579(9) . ?
Bi1 Te1 2.8608(9) . ?
Te1 C25 2.117(10) . ?
Te2 C31' 2.047(19) . ?
Te2 C31 2.213(19) . ?
C1 C2 1.404(16) . ?
C1 C6 1.407(14) . ?
C2 C3 1.402(14) . ?
C2 C7 1.487(14) . ?
C3 C4 1.382(16) . ?
C4 C5 1.376(18) . ?
C5 C6 1.395(15) . ?
C6 C16 1.491(16) . ?
C7 C12 1.392(14) . ?
C7 C8 1.406(13) . ?
C8 C9 1.394(15) . ?
C8 C13 1.515(14) . ?
C9 C10 1.390(15) . ?
C10 C11 1.386(14) . ?
C10 C14 1.497(15) . ?
C11 C12 1.383(14) . ?
C12 C15 1.526(13) . ?
C16 C21 1.378(16) . ?
C16 C17 1.411(14) . ?
C17 C18 1.416(16) . ?
C17 C22 1.494(15) . ?
C18 C19 1.362(17) . ?
C19 C20 1.391(16) . ?
C19 C23 1.510(18) . ?
C20 C21 1.406(17) . ?
C21 C24 1.514(15) . ?
C25 C30 1.381(13) . ?
C25 C26 1.401(14) . ?
C26 C27 1.388(14) . ?
C27 C28 1.371(15) . ?
C28 C29 1.369(16) . ?
C29 C30 1.390(14) . ?
C31 C32 1.382(12) . ?
C31 C36 1.387(12) . ?
C32 C33 1.393(12) . ?
C33 C34 1.386(12) . ?
C34 C35 1.383(12) . ?
C35 C36 1.388(12) . ?
C31' C36' 1.382(12) . ?
C31' C32' 1.384(12) . ?
C32' C33' 1.385(12) . ?
C35' C34' 1.387(12) . ?
C35' C36' 1.391(12) . ?
C34' C33' 1.385(12) . ?

loop_
_geom_angle_atom_site_label_1
_geom_angle_atom_site_label_2
_geom_angle_atom_site_label_3
_geom_angle
_geom_angle_site_symmetry_1
_geom_angle_site_symmetry_3
_geom_angle_publ_flag
C1 Bi1 Te2 104.7(3) . . ?
C1 Bi1 Te1 103.3(2) . . ?
Te2 Bi1 Te1 96.30(3) . . ?
C25 Te1 Bi1 91.5(2) . . ?
C31' Te2 Bi1 85.0(9) . . ?
C31 Te2 Bi1 86.7(8) . . ?
C2 C1 C6 119.7(9) . . ?
C2 C1 Bi1 127.9(7) . . ?
C6 C1 Bi1 112.3(8) . . ?
C3 C2 C1 119.1(10) . . ?
C3 C2 C7 117.0(10) . . ?
C1 C2 C7 123.9(9) . . ?
C4 C3 C2 120.6(11) . . ?
C5 C4 C3 120.3(10) . . ?
C4 C5 C6 120.6(10) . . ?
C5 C6 C1 119.5(11) . . ?
C5 C6 C16 120.8(10) . . ?
C1 C6 C16 119.7(9) . . ?
C12 C7 C8 119.4(9) . . ?
C12 C7 C2 119.3(9) . . ?
C8 C7 C2 121.2(9) . . ?
C9 C8 C7 119.2(9) . . ?
C9 C8 C13 119.8(9) . . ?
C7 C8 C13 121.0(9) . . ?
C10 C9 C8 121.6(9) . . ?
C11 C10 C9 118.1(10) . . ?
C11 C10 C14 120.0(10) . . ?
C9 C10 C14 121.8(9) . . ?
C12 C11 C10 121.7(10) . . ?
C11 C12 C7 120.0(9) . . ?
C11 C12 C15 119.7(9) . . ?
C7 C12 C15 120.3(9) . . ?
C21 C16 C17 120.4(11) . . ?
C21 C16 C6 120.0(9) . . ?
C17 C16 C6 119.7(10) . . ?
C16 C17 C18 117.9(11) . . ?
C16 C17 C22 121.0(11) . . ?
C18 C17 C22 121.1(10) . . ?
C19 C18 C17 122.6(11) . . ?
C18 C19 C20 118.0(12) . . ?
C18 C19 C23 120.8(11) . . ?
C20 C19 C23 121.2(12) . . ?
C19 C20 C21 121.9(12) . . ?
C16 C21 C20 119.1(10) . . ?
C16 C21 C24 122.8(12) . . ?
C20 C21 C24 118.1(12) . . ?
C30 C25 C26 119.5(9) . . ?
C30 C25 Te1 118.6(7) . . ?
C26 C25 Te1 121.8(7) . . ?
C27 C26 C25 119.8(10) . . ?
C28 C27 C26 119.8(11) . . ?
C29 C28 C27 120.9(10) . . ?
C28 C29 C30 120.1(10) . . ?
C25 C30 C29 119.8(10) . . ?
C32 C31 C36 120.2(10) . . ?
C32 C31 Te2 122.5(12) . . ?
C36 C31 Te2 117.2(12) . . ?
C31 C32 C33 119.9(9) . . ?
C34 C33 C32 119.7(9) . . ?
C35 C34 C33 120.1(10) . . ?
C34 C35 C36 120.1(9) . . ?
C31 C36 C35 119.7(9) . . ?
C36' C31' C32' 120.2(10) . . ?
C36' C31' Te2 122.4(13) . . ?
C32' C31' Te2 117.4(13) . . ?
C31' C32' C33' 119.8(10) . . ?
C34' C35' C36' 119.8(10) . . ?
C33' C34' C35' 119.9(10) . . ?
C32' C33' C34' 120.3(10) . . ?
C31' C36' C35' 120.0(9) . . ?

_refine_diff_density_max         1.645
_refine_diff_density_min         -2.136
_refine_diff_density_rms         0.185

_shelx_res_file                  
; 
TITL cvh_sl12_tw4 in C2/c 
    cvh_sl12_tw4.res 
    created by SHELXL-2017/1 at 13:45:20 on 08-Feb-2024 
CELL 0.71073  20.96380  11.07450  28.78060  90.0000 105.5476  90.0000 
ZERR    8.00   0.00440   0.00230   0.00570   0.0000   0.0039   0.0000 
LATT  7 
SYMM -X, Y, 0.5-Z 
SFAC C H Bi Te 
UNIT 288 280 8 16 
LIST 4 ! automatically inserted. Change 6 to 4 for CHECKCIF!! 
TEMP -173.140 
SIZE 0.034 0.047 0.149 
L.S. 16 
ACTA 
FMAP 2 
PLAN 50 
SADI c31 c32 c32 c33 c33 c34 c34 c35 c35 c36 c36 c31 = 
     C31' C32' C32' C33' C33' C34' C34' C35' C35' C36' C36' C31' 
SADI c31 c33 c33 c35 c35 c31 c32 c34 c34 c36 c36 c32 = 
     C31' C33' C33' C35' C35' C31' C32' C34' C34' C36' C36' C32' 
FLAT c31 c32 c33 c34 c35 c36 
FLAT c31' c32' c33' c34' c35' c36' 
RIGU c31 c32 c33 c34 c35 c36 c31' c32' c33' c34' c35' c36' 
SIMU c31 c32 c33 c34 c35 c36 c31' c32' c33' c34' c35' c36' 
  
OMIT  2   0   0 ! beamstop 
OMIT  1   1   0 ! beamstop 
OMIT  1   1   1 ! beamstop 
OMIT -1   1   1 ! beamstop 
OMIT  0   0   2 ! beamstop 
OMIT -1   1   2 ! beamstop 
  
WGHT    0.000000  149.084396 
FVAR       0.02170   0.50712 
BI1   3    0.196460    0.307849    0.112528    11.00000    0.03228    0.01894 = 
         0.02838    0.00032   -0.00437   -0.00092 
TE1   4    0.227965    0.198134    0.205912    11.00000    0.03604    0.02806 = 
         0.02601   -0.00223    0.00008    0.00773 
TE2   4    0.207019    0.552090    0.145778    11.00000    0.02382    0.01854 = 
         0.05945   -0.00296    0.00285   -0.00136 
C1    1    0.085552    0.274819    0.083765    11.00000    0.03330    0.01903 = 
         0.03127    0.00654   -0.00556   -0.00704 
C2    1    0.033626    0.339488    0.094430    11.00000    0.03504    0.02306 = 
         0.03344    0.01073   -0.01010   -0.00696 
C3    1   -0.031856    0.311582    0.069589    11.00000    0.03308    0.03366 = 
         0.04032    0.00203   -0.00546   -0.00519 
AFIX  43 
H3    2   -0.067312    0.354440    0.076756    11.00000   -1.20000 
AFIX   0 
C4    1   -0.045315    0.222300    0.034767    11.00000    0.03964    0.02913 = 
         0.05562    0.01132   -0.02491   -0.01239 
AFIX  43 
H4    2   -0.089837    0.205794    0.017524    11.00000   -1.20000 
AFIX   0 
C5    1    0.005431    0.157216    0.024950    11.00000    0.05582    0.01745 = 
         0.03779    0.00137   -0.01975   -0.00843 
AFIX  43 
H5    2   -0.004388    0.095159    0.001310    11.00000   -1.20000 
AFIX   0 
C6    1    0.071163    0.181442    0.049363    11.00000    0.04245    0.01703 = 
         0.03628    0.00980   -0.01049   -0.00186 
C7    1    0.043642    0.441272    0.129347    11.00000    0.01854    0.02793 = 
         0.03444    0.00474   -0.00160   -0.00126 
C8    1    0.051938    0.420727    0.178816    11.00000    0.01506    0.02844 = 
         0.03817    0.01227   -0.00252   -0.00211 
C9    1    0.060480    0.519116    0.210110    11.00000    0.01705    0.04399 = 
         0.02875    0.00904   -0.00026    0.00327 
AFIX  43 
H9    2    0.067429    0.505181    0.243669    11.00000   -1.20000 
AFIX   0 
C10   1    0.059075    0.637071    0.193393    11.00000    0.02115    0.03592 = 
         0.03687    0.00258    0.00377   -0.00453 
C11   1    0.048836    0.655021    0.144265    11.00000    0.02144    0.02598 = 
         0.03747    0.00400   -0.00155   -0.00350 
AFIX  43 
H11   2    0.046990    0.735151    0.132191    11.00000   -1.20000 
AFIX   0 
C12   1    0.041239    0.559314    0.112374    11.00000    0.01258    0.03257 = 
         0.03091    0.00648   -0.00249   -0.00218 
C13   1    0.049592    0.294110    0.198190    11.00000    0.02499    0.04031 = 
         0.03950    0.01698    0.00253   -0.00179 
AFIX 137 
H13A  2    0.004249    0.263002    0.187409    11.00000   -1.50000 
H13B  2    0.063734    0.295826    0.233517    11.00000   -1.50000 
H13C  2    0.079274    0.241582    0.186180    11.00000   -1.50000 
AFIX   0 
C14   1    0.072456    0.742587    0.227103    11.00000    0.03897    0.03084 = 
         0.05026   -0.00168    0.00174    0.00267 
AFIX 137 
H14A  2    0.117937    0.770767    0.231167    11.00000   -1.50000 
H14B  2    0.066740    0.718127    0.258465    11.00000   -1.50000 
H14C  2    0.041452    0.807964    0.213753    11.00000   -1.50000 
AFIX   0 
C15   1    0.032971    0.583713    0.058890    11.00000    0.04906    0.02846 = 
         0.03719    0.00614    0.00312   -0.00131 
AFIX 137 
H15A  2    0.065971    0.537270    0.047903    11.00000   -1.50000 
H15B  2    0.039196    0.670039    0.054025    11.00000   -1.50000 
H15C  2   -0.011564    0.559497    0.040400    11.00000   -1.50000 
AFIX   0 
C16   1    0.126134    0.108347    0.039969    11.00000    0.04371    0.02177 = 
         0.02443   -0.00020   -0.00798   -0.00610 
C17   1    0.148152    0.003775    0.067659    11.00000    0.04064    0.02458 = 
         0.02401   -0.00136   -0.00994   -0.01169 
C18   1    0.202997   -0.059078    0.059571    11.00000    0.03275    0.02711 = 
         0.04332   -0.00508   -0.01352    0.00338 
AFIX  43 
H18   2    0.218421   -0.129393    0.078086    11.00000   -1.20000 
AFIX   0 
C19   1    0.234518   -0.022754    0.026312    11.00000    0.05393    0.03477 = 
         0.02729   -0.00631   -0.00827   -0.00311 
C20   1    0.210585    0.079068   -0.001114    11.00000    0.05594    0.04517 = 
         0.02459    0.00224   -0.00230   -0.00523 
AFIX  43 
H20   2    0.232214    0.105987   -0.024311    11.00000   -1.20000 
AFIX   0 
C21   1    0.155276    0.143313    0.004514    11.00000    0.06250    0.02300 = 
         0.02764   -0.00417   -0.01262   -0.00400 
C22   1    0.115472   -0.037815    0.105026    11.00000    0.04297    0.02572 = 
         0.03639    0.00473   -0.00492   -0.00484 
AFIX 137 
H22A  2    0.121291    0.023438    0.130396    11.00000   -1.50000 
H22B  2    0.135573   -0.113911    0.119104    11.00000   -1.50000 
H22C  2    0.068122   -0.050246    0.090084    11.00000   -1.50000 
AFIX   0 
C23   1    0.293576   -0.091315    0.019473    11.00000    0.06756    0.05178 = 
         0.03849   -0.00532   -0.00126    0.00793 
AFIX 137 
H23A  2    0.284987   -0.116519   -0.014283    11.00000   -1.50000 
H23B  2    0.301321   -0.162767    0.040324    11.00000   -1.50000 
H23C  2    0.332762   -0.039169    0.027938    11.00000   -1.50000 
AFIX   0 
C24   1    0.132296    0.252198   -0.027420    11.00000    0.05513    0.04433 = 
         0.04014    0.01432   -0.00055    0.00419 
AFIX 137 
H24A  2    0.163850    0.268700   -0.046335    11.00000   -1.50000 
H24B  2    0.129637    0.322468   -0.007327    11.00000   -1.50000 
H24C  2    0.088531    0.235886   -0.049261    11.00000   -1.50000 
AFIX   0 
C25   1    0.287699    0.066487    0.184596    11.00000    0.02515    0.02233 = 
         0.02615    0.00093   -0.00090    0.00039 
C26   1    0.337117    0.098240    0.162336    11.00000    0.02327    0.02534 = 
         0.02810    0.00367   -0.00273    0.00422 
AFIX  43 
H26   2    0.344345    0.180665    0.156138    11.00000   -1.20000 
AFIX   0 
C27   1    0.375469    0.008877    0.149374    11.00000    0.03471    0.03777 = 
         0.02898   -0.00076    0.00345    0.00861 
AFIX  43 
H27   2    0.408753    0.029846    0.133990    11.00000   -1.20000 
AFIX   0 
C28   1    0.365146   -0.109817    0.158854    11.00000    0.02819    0.03473 = 
         0.03611   -0.00589   -0.00552    0.00975 
AFIX  43 
H28   2    0.390763   -0.170928    0.149247    11.00000   -1.20000 
AFIX   0 
C29   1    0.318415   -0.141430    0.181979    11.00000    0.03574    0.02398 = 
         0.03153    0.00151   -0.00918    0.00033 
AFIX  43 
H29   2    0.313040   -0.223726    0.189447    11.00000   -1.20000 
AFIX   0 
C30   1    0.278833   -0.053372    0.194546    11.00000    0.02795    0.02266 = 
         0.02888    0.00384   -0.00183    0.00123 
AFIX  43 
H30   2    0.245755   -0.075577    0.209945    11.00000   -1.20000 
AFIX   0 
PART 1 21 
C31   1    0.314900    0.534621    0.155188    21.00000    0.01490    0.01568 = 
         0.04423    0.00030    0.01181    0.00304 
C32   1    0.342558    0.534383    0.116685    21.00000    0.02327    0.03449 = 
         0.03743   -0.00341    0.01007    0.00961 
AFIX  43 
H32   2    0.314875    0.537854    0.084628    21.00000   -1.20000 
AFIX   0 
C33   1    0.411088    0.529047    0.124913    21.00000    0.02419    0.03685 = 
         0.04027    0.00864    0.01587    0.00869 
AFIX  43 
H33   2    0.430316    0.530752    0.098550    21.00000   -1.20000 
AFIX   0 
C34   1    0.451064    0.521242    0.171725    21.00000    0.02135    0.03182 = 
         0.04692    0.01201    0.01086    0.00413 
AFIX  43 
H34   2    0.497546    0.511552    0.177386    21.00000   -1.20000 
AFIX   0 
C35   1    0.423430    0.527530    0.210214    21.00000    0.02623    0.03075 = 
         0.03900    0.00856    0.00748   -0.00143 
AFIX  43 
H35   2    0.451212    0.529086    0.242267    21.00000   -1.20000 
AFIX   0 
C36   1    0.355164    0.531571    0.202078    21.00000    0.02681    0.02291 = 
         0.04103    0.00969    0.01573    0.00429 
AFIX  43 
H36   2    0.336075    0.532246    0.228517    21.00000   -1.20000 
AFIX   0 
PART 0 
PART 2 -21 
C31'  1    0.305937    0.532628    0.151509   -21.00000    0.02324    0.01519 = 
         0.03455    0.00175    0.00805   -0.00754 
C32'  1    0.327892    0.564491    0.111913   -21.00000    0.02590    0.02316 = 
         0.02991    0.00608    0.00903    0.01050 
AFIX  43 
H32'  2    0.297685    0.596085    0.083825   -21.00000   -1.20000 
AFIX   0 
C35'  1    0.416286    0.473110    0.194040   -21.00000    0.02460    0.04134 = 
         0.04909    0.01307    0.01133   -0.00842 
AFIX  43 
H35'  2    0.446536    0.442171    0.222244   -21.00000   -1.20000 
AFIX   0 
C34'  1    0.438334    0.504876    0.154382   -21.00000    0.01477    0.04268 = 
         0.04662    0.01164    0.00987   -0.00217 
AFIX  43 
H34'  2    0.483717    0.495600    0.155334   -21.00000   -1.20000 
AFIX   0 
C33'  1    0.394045    0.550167    0.113370   -21.00000    0.02971    0.04375 = 
         0.03825    0.00560    0.01429    0.01348 
AFIX  43 
H33'  2    0.409103    0.571488    0.086134   -21.00000   -1.20000 
AFIX   0 
C36'  1    0.349780    0.486665    0.192415   -21.00000    0.02562    0.03095 = 
         0.03811    0.01636    0.01493   -0.00493 
AFIX  43 
H36'  2    0.334478    0.464322    0.219432   -21.00000   -1.20000 
PART 0 
AFIX   0 
HKLF 4 
  
  
  
  
REM  cvh_sl12_tw4 in C2/c 
REM R1 =  0.0673 for    6580 Fo > 4sig(Fo)  and  0.0871 for all    8080 data 
REM    413 parameters refined using    390 restraints 
  
END 
  
WGHT      0.0000    149.0851 
  
REM Highest difference peak  1.645,  deepest hole -2.136,  1-sigma level  0.185 
Q1    1   0.1605  0.4209  0.0170  11.00000  0.05    1.64 
Q2    1   0.3255 -0.1631 -0.0505  11.00000  0.05    1.32 
Q3    1   0.1887  0.0717  0.0831  11.00000  0.05    1.27 
Q4    1   0.2354  0.5498  0.1301  11.00000  0.05    1.23 
Q5    1   0.1923  0.2388  0.1118  11.00000  0.05    1.22 
Q6    1   0.2327 -0.1440  0.1413  11.00000  0.05    1.20 
Q7    1   0.1898 -0.1534  0.1579  11.00000  0.05    1.17 
Q8    1   0.1824  0.5426  0.1073  11.00000  0.05    1.12 
Q9    1   0.2194  0.0415  0.1317  11.00000  0.05    1.03 
Q10   1   0.2247  0.3001  0.1046  11.00000  0.05    1.00 
Q11   1   0.2695 -0.0638  0.2699  11.00000  0.05    1.00 
Q12   1   0.4082  0.1752  0.1368  11.00000  0.05    1.00 
Q13   1   0.1570 -0.0558  0.0620  11.00000  0.05    1.00 
Q14   1   0.1896  0.3815  0.1045  11.00000  0.05    0.99 
Q15   1   0.3796  0.4451  0.1366  11.00000  0.05    0.95 
Q16   1   0.2098  0.5490  0.0759  11.00000  0.05    0.94 
Q17   1   0.2085  0.2473  0.1370  11.00000  0.05    0.92 
Q18   1   0.2240  0.1419  0.1731  11.00000  0.05    0.91 
Q19   1   0.1955  0.2574  0.0779  11.00000  0.05    0.88 
Q20   1   0.2101 -0.0730  0.2369  11.00000  0.05    0.88 
Q21   1   0.1590  0.3070  0.0894  11.00000  0.05    0.87 
Q22   1   0.1696  0.0932  0.1156  11.00000  0.05    0.86 
Q23   1   0.4076 -0.0729  0.1618  11.00000  0.05    0.85 
Q24   1   0.2211  0.0823  0.1131  11.00000  0.05    0.79 
Q25   1   0.1948  0.1521  0.1949  11.00000  0.05    0.78 
Q26   1   0.1830  0.0911  0.1482  11.00000  0.05    0.77 
Q27   1   0.1908  0.3119  0.1243  11.00000  0.05    0.75 
Q28   1   0.4485  0.5399  0.1956  11.00000  0.05    0.73 
Q29   1   0.1904 -0.0623  0.0383  11.00000  0.05    0.73 
Q30   1   0.2094 -0.0427  0.1653  11.00000  0.05    0.72 
Q31   1   0.2291  0.0604  0.0696  11.00000  0.05    0.71 
Q32   1   0.2010  0.3042  0.1353  11.00000  0.05    0.71 
Q33   1   0.2215  0.4733  0.1535  11.00000  0.05    0.71 
Q34   1   0.3794  0.0217  0.0447  11.00000  0.05    0.70 
Q35   1   0.2491  0.5858  0.1658  11.00000  0.05    0.70 
Q36   1   0.2399  0.4133  0.1664  11.00000  0.05    0.68 
Q37   1   0.1858  0.0424  0.1551  11.00000  0.05    0.68 
Q38   1   0.2226  0.6023  0.1041  11.00000  0.05    0.67 
Q39   1   0.2231 -0.1814  0.2020  11.00000  0.05    0.66 
Q40   1   0.2122  0.6322  0.1414  11.00000  0.05    0.66 
Q41   1   0.2313  0.1299  0.2288  11.00000  0.05    0.64 
Q42   1   0.1711  0.6223  0.1556  11.00000  0.05    0.63 
Q43   1   0.2112  0.0605  0.1751  11.00000  0.05    0.62 
Q44   1   0.2810  0.4248  0.2259  11.00000  0.05    0.62 
Q45   1   0.2393  0.3760  0.1183  11.00000  0.05    0.62 
Q46   1   0.3001  0.1103  0.0011  11.00000  0.05    0.62 
Q47   1   0.1773  0.2588  0.1536  11.00000  0.05    0.62 
Q48   1   0.1775  0.1650  0.0560  11.00000  0.05    0.59 
Q49   1   0.1692  0.6059  0.1128  11.00000  0.05    0.58 
Q50   1   0.3498  0.5692  0.0394  11.00000  0.05    0.58 
;
_shelx_res_checksum              34961
####################################################################### 
# 
# This file contains crystal structure data downloaded from the 
# Cambridge Structural Database (CSD) hosted by the Cambridge 
# Crystallographic Data Centre (CCDC).
# 
# Full information about CCDC data access policies and citation 
# guidelines are available at http://www.ccdc.cam.ac.uk/access/V1 
# 
# Audit and citation data items may have been added by the CCDC. 
# Please retain this information to preserve the provenance of 
# this file and to allow appropriate attribution of the data. 
# 
#######################################################################

data_cvh_sbneuorangem

_database_code_depnum_ccdc_archive 'CCDC 2540652'
loop_
_audit_author_name
_audit_author_address
'Christoph Wolper'
;Universitaet Duisburg Essen
Germany
;
_audit_update_record             
;
2026-03-24 deposited with the CCDC.	2026-06-24 downloaded from the CCDC.
;


_audit_creation_method           SHELXL-2017/1
_shelx_SHELXL_version_number     2017/1
_chemical_name_systematic        ?
_chemical_name_common            ?
_chemical_melting_point          ?
_chemical_formula_moiety         ?
_chemical_formula_sum            'C36 H35 Sb Te2'
_chemical_formula_weight         844.59

loop_
_atom_type_symbol
_atom_type_description
_atom_type_scat_dispersion_real
_atom_type_scat_dispersion_imag
_atom_type_scat_source
C C 0.0181 0.0091 'International Tables Vol C Tables 4.2.6.8 and 6.1.1.4'
H H 0.0000 0.0000 'International Tables Vol C Tables 4.2.6.8 and 6.1.1.4'
Sb Sb -0.0562 5.8946 'International Tables Vol C Tables 4.2.6.8 and 6.1.1.4'
Te Te -0.1759 6.3531 'International Tables Vol C Tables 4.2.6.8 and 6.1.1.4'

_space_group_crystal_system      monoclinic
_space_group_IT_number           15
_space_group_name_H-M_alt        'C 2/c'
_space_group_name_Hall           '-C 2yc'

_shelx_space_group_comment       
; 
The symmetry employed for this shelxl refinement is uniquely defined 
by the following loop, which should always be used as a source of 
symmetry information in preference to the above space-group names. 
They are only intended as comments. 
;

loop_
_space_group_symop_operation_xyz
'x, y, z'
'-x, y, -z+1/2'
'x+1/2, y+1/2, z'
'-x+1/2, y+1/2, -z+1/2'
'-x, -y, -z'
'x, -y, z-1/2'
'-x+1/2, -y+1/2, -z'
'x+1/2, -y+1/2, z-1/2'

_cell_length_a                   21.0985(8)
_cell_length_b                   11.1489(4)
_cell_length_c                   29.0540(12)
_cell_angle_alpha                90
_cell_angle_beta                 105.9077(18)
_cell_angle_gamma                90
_cell_volume                     6572.5(4)
_cell_formula_units_Z            8
_cell_measurement_temperature    200(2)
_cell_measurement_reflns_used    9320
_cell_measurement_theta_min      3.16
_cell_measurement_theta_max      78.63

_exptl_crystal_description       block
_exptl_crystal_colour            orange
_exptl_crystal_density_meas      ?
_exptl_crystal_density_method    ?
_exptl_crystal_density_diffrn    1.707
_exptl_crystal_F_000             3248
_exptl_transmission_factor_min   ?
_exptl_transmission_factor_max   ?
_exptl_crystal_size_max          0.274
_exptl_crystal_size_mid          0.170
_exptl_crystal_size_min          0.107
_exptl_absorpt_coefficient_mu    20.541
_shelx_estimated_absorpt_T_min   0.071
_shelx_estimated_absorpt_T_max   0.217
_exptl_absorpt_correction_type   multi-scan
_exptl_absorpt_correction_T_min  0.43
_exptl_absorpt_correction_T_max  0.75
_exptl_absorpt_process_details   'SADABS, Blessing, Acta Cryst 1995 A51 33-38'
_exptl_absorpt_special_details   ?
_diffrn_ambient_temperature      200(2)
_diffrn_radiation_wavelength     1.54178
_diffrn_radiation_type           CuK\a
_diffrn_source                   'micro-focus sealed tube'
_diffrn_source_type              'INCOATEC I\mS 3.0'
_diffrn_radiation_monochromator  'multilayer mirror'
_diffrn_measurement_device_type  'Bruker D8 Venture (Photon II detector)'
_diffrn_measurement_method       'Data collection strategy APEX 3/Queen'
_diffrn_detector_area_resol_mean 7.3910
_diffrn_reflns_number            150322
_diffrn_reflns_av_unetI/netI     0.0192
_diffrn_reflns_av_R_equivalents  0.0637
_diffrn_reflns_limit_h_min       -26
_diffrn_reflns_limit_h_max       26
_diffrn_reflns_limit_k_min       -13
_diffrn_reflns_limit_k_max       14
_diffrn_reflns_limit_l_min       -36
_diffrn_reflns_limit_l_max       36
_diffrn_reflns_theta_min         3.163
_diffrn_reflns_theta_max         79.300
_diffrn_reflns_theta_full        67.679
_diffrn_measured_fraction_theta_max 0.996
_diffrn_measured_fraction_theta_full 1.000
_diffrn_reflns_Laue_measured_fraction_max 0.996
_diffrn_reflns_Laue_measured_fraction_full 1.000
_diffrn_reflns_point_group_measured_fraction_max 0.996
_diffrn_reflns_point_group_measured_fraction_full 1.000
_reflns_number_total             7108
_reflns_number_gt                6521
_reflns_threshold_expression     'I > 2\s(I)'
_reflns_Friedel_coverage         0.000
_reflns_Friedel_fraction_max     .
_reflns_Friedel_fraction_full    .

_reflns_special_details          
; 
 Reflections were merged by SHELXL according to the crystal 
 class for the calculation of statistics and refinement. 
  
 _reflns_Friedel_fraction is defined as the number of unique 
 Friedel pairs measured divided by the number that would be 
 possible theoretically, ignoring centric projections and 
 systematic absences. 
;

_computing_data_collection       'Bruker APEX3(v2017.3-0)'
_computing_cell_refinement       'Bruker APEX3(v2017.3-0)'
_computing_data_reduction        'Bruker APEX3(v2017.3-0)'
_computing_structure_solution    'Bruker APEX3(v2017.3-0)'
_computing_structure_refinement  'SHELXL-2017/1 (Sheldrick, 2017)'
_computing_molecular_graphics    'ORTEP/PLATON (Spek)'
_computing_publication_material  'BRUKER AXS SHELXTL (c) 2008 / Vers. 2008/4'
_refine_special_details          
;
 Treatment of hydrogen atoms:    
 Riding model on idealized geometries 
 with the 1.2 fold isotropic displacement 
 parameters of the equivalent Uij of the 
 corresponding carbon atom.
 The methyl groups are idealized with
 tetrahedral angles in a combined 
 rotating and rigid group refinement
 with the 1.5 fold isotropic displacement
 parameters of the equivalent Uij of the 
 corresponding carbon atom.
 Phase change:
 At 100\,K a different phase is observed. Its colour is yellow and $a$ and $b$
 of the unit cell are doubled. The displacement parameters refine to
 unrealistic values with very poor $R$-values. This suggests a possible
 modulation and the superstructure model to be nothing but a poor
 approximation.
;
_refine_ls_structure_factor_coef Fsqd
_refine_ls_matrix_type           full
_refine_ls_weighting_scheme      calc
_refine_ls_weighting_details     
'w=1/[\s^2^(Fo^2^)+(0.0628P)^2^+22.6448P] where P=(Fo^2^+2Fc^2^)/3'
_atom_sites_solution_primary     direct
_atom_sites_solution_secondary   difmap
_atom_sites_solution_hydrogens   geom
_refine_ls_hydrogen_treatment    constr
_refine_ls_extinction_method     none
_refine_ls_extinction_coef       .
_refine_ls_number_reflns         7108
_refine_ls_number_parameters     358
_refine_ls_number_restraints     0
_refine_ls_R_factor_all          0.0443
_refine_ls_R_factor_gt           0.0409
_refine_ls_wR_factor_ref         0.1175
_refine_ls_wR_factor_gt          0.1133
_refine_ls_goodness_of_fit_ref   1.094
_refine_ls_restrained_S_all      1.094
_refine_ls_shift/su_max          0.001
_refine_ls_shift/su_mean         0.000

loop_
_atom_site_label
_atom_site_type_symbol
_atom_site_fract_x
_atom_site_fract_y
_atom_site_fract_z
_atom_site_U_iso_or_equiv
_atom_site_adp_type
_atom_site_occupancy
_atom_site_site_symmetry_order
_atom_site_calc_flag
_atom_site_refinement_flags_posn
_atom_site_refinement_flags_adp
_atom_site_refinement_flags_occupancy
_atom_site_disorder_assembly
_atom_site_disorder_group
Te1 Te 0.22681(2) 0.19600(3) 0.20201(2) 0.05637(11) Uani 1 1 d . . . . .
Te2 Te 0.20634(2) 0.54059(3) 0.14782(2) 0.06452(12) Uani 1 1 d . . . . .
Sb1 Sb 0.19495(2) 0.30720(3) 0.11314(2) 0.04746(10) Uani 1 1 d . . . . .
C1 C 0.0893(2) 0.2759(4) 0.08549(15) 0.0473(9) Uani 1 1 d . . . . .
C2 C 0.0368(2) 0.3404(4) 0.09506(14) 0.0475(9) Uani 1 1 d . . . . .
C3 C -0.0278(3) 0.3121(5) 0.07039(19) 0.0605(12) Uani 1 1 d . . . . .
H3 H -0.062935 0.355537 0.077124 0.073 Uiso 1 1 calc R U . . .
C4 C -0.0420(3) 0.2226(5) 0.0364(2) 0.0669(14) Uani 1 1 d . . . . .
H4 H -0.086394 0.205254 0.019593 0.080 Uiso 1 1 calc R U . . .
C5 C 0.0086(3) 0.1588(5) 0.02718(19) 0.0630(13) Uani 1 1 d . . . . .
H5 H -0.001216 0.096869 0.003836 0.076 Uiso 1 1 calc R U . . .
C6 C 0.0741(3) 0.1824(4) 0.05114(17) 0.0533(10) Uani 1 1 d . . . . .
C7 C 0.0466(2) 0.4435(4) 0.12944(15) 0.0468(9) Uani 1 1 d . . . . .
C8 C 0.0539(2) 0.4236(4) 0.17884(15) 0.0475(9) Uani 1 1 d . . . . .
C9 C 0.0613(2) 0.5223(5) 0.20892(17) 0.0559(11) Uani 1 1 d . . . . .
H9 H 0.067514 0.509494 0.242189 0.067 Uiso 1 1 calc R U . . .
C10 C 0.0601(2) 0.6383(5) 0.19230(19) 0.0596(12) Uani 1 1 d . . . . .
C11 C 0.0498(2) 0.6566(5) 0.14360(19) 0.0577(11) Uani 1 1 d . . . . .
H11 H 0.046669 0.736220 0.131544 0.069 Uiso 1 1 calc R U . . .
C12 C 0.0438(2) 0.5602(4) 0.11184(16) 0.0515(10) Uani 1 1 d . . . . .
C13 C 0.0522(3) 0.2995(5) 0.19821(19) 0.0588(12) Uani 1 1 d . . . . .
H13A H 0.006843 0.279360 0.197945 0.088 Uiso 1 1 calc R U . . .
H13B H 0.080600 0.295779 0.231092 0.088 Uiso 1 1 calc R U . . .
H13C H 0.067861 0.242121 0.178248 0.088 Uiso 1 1 calc R U . . .
C14 C 0.0721(3) 0.7448(7) 0.2259(3) 0.0831(19) Uani 1 1 d . . . . .
H14A H 0.118659 0.767744 0.233730 0.125 Uiso 1 1 calc R U . . .
H14B H 0.060651 0.723270 0.255373 0.125 Uiso 1 1 calc R U . . .
H14C H 0.044696 0.812335 0.210463 0.125 Uiso 1 1 calc R U . . .
C15 C 0.0354(3) 0.5836(5) 0.05943(19) 0.0698(14) Uani 1 1 d . . . . .
H15A H 0.069881 0.541322 0.049156 0.105 Uiso 1 1 calc R U . . .
H15B H 0.038707 0.669885 0.054184 0.105 Uiso 1 1 calc R U . . .
H15C H -0.007969 0.554655 0.040862 0.105 Uiso 1 1 calc R U . . .
C16 C 0.1278(3) 0.1092(4) 0.04110(17) 0.0573(11) Uani 1 1 d . . . . .
C17 C 0.1491(3) 0.0047(4) 0.06748(17) 0.0575(11) Uani 1 1 d . . . . .
C18 C 0.2023(3) -0.0596(5) 0.0590(2) 0.0714(16) Uani 1 1 d . . . . .
H18 H 0.216805 -0.130772 0.076733 0.086 Uiso 1 1 calc R U . . .
C19 C 0.2336(3) -0.0227(6) 0.0260(2) 0.0733(16) Uani 1 1 d . . . . .
C20 C 0.2106(3) 0.0774(6) -0.0008(2) 0.0754(16) Uani 1 1 d . . . . .
H20 H 0.231325 0.101811 -0.024426 0.090 Uiso 1 1 calc R U . . .
C21 C 0.1584(3) 0.1441(5) 0.00548(19) 0.0686(14) Uani 1 1 d . . . . .
C22 C 0.1167(3) -0.0394(5) 0.1038(2) 0.0698(14) Uani 1 1 d . . . . .
H22A H 0.070868 -0.060668 0.087996 0.105 Uiso 1 1 calc R U . . .
H22B H 0.117832 0.023765 0.127486 0.105 Uiso 1 1 calc R U . . .
H22C H 0.140208 -0.110245 0.119883 0.105 Uiso 1 1 calc R U . . .
C23 C 0.2927(4) -0.0910(9) 0.0193(3) 0.104(3) Uani 1 1 d . . . . .
H23A H 0.288571 -0.099881 -0.014948 0.156 Uiso 1 1 calc R U . . .
H23B H 0.294472 -0.170555 0.033992 0.156 Uiso 1 1 calc R U . . .
H23C H 0.333108 -0.046800 0.034557 0.156 Uiso 1 1 calc R U . . .
C24 C 0.1327(4) 0.2520(7) -0.0259(2) 0.0842(18) Uani 1 1 d . . . . .
H24A H 0.163322 0.271638 -0.044851 0.126 Uiso 1 1 calc R U . . .
H24B H 0.129063 0.320711 -0.005768 0.126 Uiso 1 1 calc R U . . .
H24C H 0.089291 0.233480 -0.047478 0.126 Uiso 1 1 calc R U . . .
C25 C 0.2873(2) 0.0646(4) 0.18255(15) 0.0477(9) Uani 1 1 d . . . . .
C26 C 0.2793(3) -0.0550(5) 0.19294(18) 0.0583(11) Uani 1 1 d . . . . .
H26 H 0.245896 -0.076948 0.207632 0.070 Uiso 1 1 calc R U . . .
C27 C 0.3192(3) -0.1423(5) 0.1822(2) 0.0674(14) Uani 1 1 d . . . . .
H27 H 0.314320 -0.223729 0.190155 0.081 Uiso 1 1 calc R U . . .
C28 C 0.3665(3) -0.1102(6) 0.1596(2) 0.0736(16) Uani 1 1 d . . . . .
H28 H 0.393319 -0.170394 0.151376 0.088 Uiso 1 1 calc R U . . .
C29 C 0.3752(3) 0.0071(6) 0.14902(19) 0.0687(14) Uani 1 1 d . . . . .
H29 H 0.408097 0.027781 0.133719 0.082 Uiso 1 1 calc R U . . .
C30 C 0.3360(2) 0.0961(5) 0.16056(17) 0.0561(11) Uani 1 1 d . . . . .
H30 H 0.342359 0.177664 0.153531 0.067 Uiso 1 1 calc R U . . .
C31 C 0.3090(2) 0.5284(4) 0.15416(19) 0.0545(10) Uani 1 1 d . . . . .
C32 C 0.3335(4) 0.5455(8) 0.1157(3) 0.091(2) Uani 1 1 d . . . . .
H32 H 0.304195 0.562986 0.085267 0.109 Uiso 1 1 calc R U . . .
C33 C 0.3996(5) 0.5379(9) 0.1204(4) 0.106(3) Uani 1 1 d . . . . .
H33 H 0.415507 0.548490 0.093049 0.127 Uiso 1 1 calc R U . . .
C34 C 0.4428(4) 0.5154(7) 0.1634(4) 0.107(3) Uani 1 1 d . . . . .
H34 H 0.488627 0.508068 0.166393 0.128 Uiso 1 1 calc R U . . .
C35 C 0.4192(4) 0.5036(12) 0.2023(4) 0.137(5) Uani 1 1 d . . . . .
H35 H 0.449192 0.491481 0.232933 0.165 Uiso 1 1 calc R U . . .
C36 C 0.3519(3) 0.5090(8) 0.1980(3) 0.094(2) Uani 1 1 d . . . . .
H36 H 0.336044 0.499164 0.225396 0.113 Uiso 1 1 calc R U . . .

loop_
_atom_site_aniso_label
_atom_site_aniso_U_11
_atom_site_aniso_U_22
_atom_site_aniso_U_33
_atom_site_aniso_U_23
_atom_site_aniso_U_13
_atom_site_aniso_U_12
Te1 0.06046(19) 0.0620(2) 0.04678(17) -0.00016(12) 0.01494(13) 0.01549(13)
Te2 0.05049(18) 0.04425(17) 0.0963(3) -0.00758(15) 0.01593(16) -0.00044(12)
Sb1 0.04889(16) 0.04511(16) 0.04696(16) -0.00183(10) 0.01076(12) 0.00135(10)
C1 0.050(2) 0.043(2) 0.044(2) 0.0023(17) 0.0061(17) -0.0007(17)
C2 0.051(2) 0.045(2) 0.043(2) 0.0049(16) 0.0062(17) -0.0011(17)
C3 0.048(2) 0.069(3) 0.058(3) 0.003(2) 0.004(2) 0.001(2)
C4 0.057(3) 0.065(3) 0.065(3) 0.002(2) -0.006(2) -0.009(2)
C5 0.074(3) 0.045(2) 0.057(3) -0.002(2) -0.005(2) -0.006(2)
C6 0.065(3) 0.040(2) 0.049(2) 0.0025(17) 0.005(2) 0.0022(19)
C7 0.042(2) 0.053(2) 0.045(2) 0.0013(17) 0.0092(16) 0.0040(17)
C8 0.0366(18) 0.060(3) 0.045(2) 0.0066(19) 0.0100(15) 0.0024(18)
C9 0.048(2) 0.075(3) 0.044(2) -0.001(2) 0.0115(18) 0.007(2)
C10 0.047(2) 0.068(3) 0.061(3) -0.008(2) 0.010(2) 0.008(2)
C11 0.053(2) 0.051(3) 0.068(3) 0.003(2) 0.014(2) 0.007(2)
C12 0.048(2) 0.055(3) 0.050(2) 0.0065(19) 0.0099(17) 0.0059(19)
C13 0.054(3) 0.069(3) 0.054(3) 0.012(2) 0.015(2) 0.002(2)
C14 0.077(4) 0.080(4) 0.086(4) -0.027(3) 0.012(3) 0.014(3)
C15 0.089(4) 0.060(3) 0.057(3) 0.018(2) 0.014(3) 0.011(3)
C16 0.069(3) 0.044(2) 0.051(2) -0.0045(19) 0.004(2) 0.000(2)
C17 0.064(3) 0.047(2) 0.051(2) -0.0068(19) -0.002(2) -0.002(2)
C18 0.081(4) 0.054(3) 0.064(3) -0.007(2) -0.005(3) 0.014(3)
C19 0.077(4) 0.076(4) 0.059(3) -0.017(3) 0.005(3) 0.015(3)
C20 0.086(4) 0.087(4) 0.051(3) -0.006(3) 0.015(3) 0.013(3)
C21 0.090(4) 0.058(3) 0.054(3) -0.003(2) 0.013(3) 0.003(3)
C22 0.081(4) 0.048(3) 0.070(3) 0.006(2) 0.004(3) -0.004(2)
C23 0.100(5) 0.124(7) 0.081(4) -0.020(4) 0.011(4) 0.038(5)
C24 0.107(5) 0.082(4) 0.065(3) 0.021(3) 0.027(3) 0.013(4)
C25 0.049(2) 0.051(2) 0.0416(19) 0.0039(17) 0.0085(16) 0.0112(18)
C26 0.063(3) 0.056(3) 0.054(2) 0.003(2) 0.012(2) 0.006(2)
C27 0.079(4) 0.052(3) 0.060(3) 0.000(2) 0.000(3) 0.013(3)
C28 0.074(3) 0.080(4) 0.059(3) -0.009(3) 0.006(3) 0.033(3)
C29 0.058(3) 0.095(4) 0.052(3) -0.002(3) 0.014(2) 0.019(3)
C30 0.054(2) 0.062(3) 0.051(2) 0.004(2) 0.0130(19) 0.009(2)
C31 0.053(2) 0.039(2) 0.074(3) 0.000(2) 0.021(2) -0.0039(18)
C32 0.089(5) 0.117(6) 0.073(4) -0.009(4) 0.032(3) -0.020(4)
C33 0.103(6) 0.122(7) 0.117(6) -0.009(5) 0.071(5) -0.026(5)
C34 0.067(4) 0.084(5) 0.187(10) 0.042(5) 0.064(5) 0.007(3)
C35 0.058(4) 0.197(11) 0.151(8) 0.105(8) 0.020(5) 0.023(5)
C36 0.058(3) 0.127(6) 0.101(5) 0.058(5) 0.027(3) 0.011(4)

_geom_special_details            
; 
 All esds (except the esd in the dihedral angle between two l.s. planes) 
 are estimated using the full covariance matrix.  The cell esds are taken 
 into account individually in the estimation of esds in distances, angles 
 and torsion angles; correlations between esds in cell parameters are only 
 used when they are defined by crystal symmetry.  An approximate (isotropic) 
 treatment of cell esds is used for estimating esds involving l.s. planes. 
;

loop_
_geom_bond_atom_site_label_1
_geom_bond_atom_site_label_2
_geom_bond_distance
_geom_bond_site_symmetry_2
_geom_bond_publ_flag
Te1 C25 2.118(4) . ?
Te1 Sb1 2.7756(4) . ?
Te2 C31 2.128(5) . ?
Te2 Sb1 2.7768(4) . ?
Sb1 C1 2.181(4) . ?
C1 C2 1.410(7) . ?
C1 C6 1.418(6) . ?
C2 C3 1.391(6) . ?
C2 C7 1.499(6) . ?
C3 C4 1.378(8) . ?
C3 H3 0.9500 . ?
C4 C5 1.369(9) . ?
C4 H4 0.9500 . ?
C5 C6 1.392(7) . ?
C5 H5 0.9500 . ?
C6 C16 1.488(7) . ?
C7 C12 1.393(7) . ?
C7 C8 1.418(6) . ?
C8 C9 1.387(7) . ?
C8 C13 1.498(7) . ?
C9 C10 1.378(8) . ?
C9 H9 0.9500 . ?
C10 C11 1.387(8) . ?
C10 C14 1.515(8) . ?
C11 C12 1.399(7) . ?
C11 H11 0.9500 . ?
C12 C15 1.506(7) . ?
C13 H13A 0.9800 . ?
C13 H13B 0.9800 . ?
C13 H13C 0.9800 . ?
C14 H14A 0.9800 . ?
C14 H14B 0.9800 . ?
C14 H14C 0.9800 . ?
C15 H15A 0.9800 . ?
C15 H15B 0.9800 . ?
C15 H15C 0.9800 . ?
C16 C17 1.400(7) . ?
C16 C21 1.415(8) . ?
C17 C18 1.408(8) . ?
C17 C22 1.489(9) . ?
C18 C19 1.369(10) . ?
C18 H18 0.9500 . ?
C19 C20 1.371(9) . ?
C19 C23 1.518(10) . ?
C20 C21 1.382(9) . ?
C20 H20 0.9500 . ?
C21 C24 1.517(8) . ?
C22 H22A 0.9800 . ?
C22 H22B 0.9800 . ?
C22 H22C 0.9800 . ?
C23 H23A 0.9800 . ?
C23 H23B 0.9800 . ?
C23 H23C 0.9800 . ?
C24 H24A 0.9800 . ?
C24 H24B 0.9800 . ?
C24 H24C 0.9800 . ?
C25 C26 1.388(7) . ?
C25 C30 1.396(7) . ?
C26 C27 1.379(8) . ?
C26 H26 0.9500 . ?
C27 C28 1.382(10) . ?
C27 H27 0.9500 . ?
C28 C29 1.366(10) . ?
C28 H28 0.9500 . ?
C29 C30 1.390(8) . ?
C29 H29 0.9500 . ?
C30 H30 0.9500 . ?
C31 C36 1.363(9) . ?
C31 C32 1.368(9) . ?
C32 C33 1.366(12) . ?
C32 H32 0.9500 . ?
C33 C34 1.353(13) . ?
C33 H33 0.9500 . ?
C34 C35 1.360(13) . ?
C34 H34 0.9500 . ?
C35 C36 1.392(10) . ?
C35 H35 0.9500 . ?
C36 H36 0.9500 . ?

loop_
_geom_angle_atom_site_label_1
_geom_angle_atom_site_label_2
_geom_angle_atom_site_label_3
_geom_angle
_geom_angle_site_symmetry_1
_geom_angle_site_symmetry_3
_geom_angle_publ_flag
C25 Te1 Sb1 94.05(11) . . ?
C31 Te2 Sb1 87.51(13) . . ?
C1 Sb1 Te1 103.52(11) . . ?
C1 Sb1 Te2 105.16(12) . . ?
Te1 Sb1 Te2 96.100(14) . . ?
C2 C1 C6 118.5(4) . . ?
C2 C1 Sb1 128.6(3) . . ?
C6 C1 Sb1 112.8(3) . . ?
C3 C2 C1 119.6(4) . . ?
C3 C2 C7 117.0(4) . . ?
C1 C2 C7 123.4(4) . . ?
C4 C3 C2 121.6(5) . . ?
C4 C3 H3 119.2 . . ?
C2 C3 H3 119.2 . . ?
C5 C4 C3 119.2(5) . . ?
C5 C4 H4 120.4 . . ?
C3 C4 H4 120.4 . . ?
C4 C5 C6 121.7(5) . . ?
C4 C5 H5 119.2 . . ?
C6 C5 H5 119.2 . . ?
C5 C6 C1 119.5(5) . . ?
C5 C6 C16 120.2(4) . . ?
C1 C6 C16 120.3(4) . . ?
C12 C7 C8 119.9(4) . . ?
C12 C7 C2 119.1(4) . . ?
C8 C7 C2 120.8(4) . . ?
C9 C8 C7 118.4(4) . . ?
C9 C8 C13 120.4(4) . . ?
C7 C8 C13 121.1(4) . . ?
C10 C9 C8 122.4(4) . . ?
C10 C9 H9 118.8 . . ?
C8 C9 H9 118.8 . . ?
C9 C10 C11 118.6(5) . . ?
C9 C10 C14 121.7(5) . . ?
C11 C10 C14 119.6(6) . . ?
C10 C11 C12 121.4(5) . . ?
C10 C11 H11 119.3 . . ?
C12 C11 H11 119.3 . . ?
C7 C12 C11 119.2(4) . . ?
C7 C12 C15 120.9(4) . . ?
C11 C12 C15 119.9(5) . . ?
C8 C13 H13A 109.5 . . ?
C8 C13 H13B 109.5 . . ?
H13A C13 H13B 109.5 . . ?
C8 C13 H13C 109.5 . . ?
H13A C13 H13C 109.5 . . ?
H13B C13 H13C 109.5 . . ?
C10 C14 H14A 109.5 . . ?
C10 C14 H14B 109.5 . . ?
H14A C14 H14B 109.5 . . ?
C10 C14 H14C 109.5 . . ?
H14A C14 H14C 109.5 . . ?
H14B C14 H14C 109.5 . . ?
C12 C15 H15A 109.5 . . ?
C12 C15 H15B 109.5 . . ?
H15A C15 H15B 109.5 . . ?
C12 C15 H15C 109.5 . . ?
H15A C15 H15C 109.5 . . ?
H15B C15 H15C 109.5 . . ?
C17 C16 C21 119.2(5) . . ?
C17 C16 C6 119.8(5) . . ?
C21 C16 C6 121.1(5) . . ?
C16 C17 C18 118.7(5) . . ?
C16 C17 C22 121.5(5) . . ?
C18 C17 C22 119.9(5) . . ?
C19 C18 C17 122.0(5) . . ?
C19 C18 H18 119.0 . . ?
C17 C18 H18 119.0 . . ?
C18 C19 C20 118.6(6) . . ?
C18 C19 C23 120.7(6) . . ?
C20 C19 C23 120.7(7) . . ?
C19 C20 C21 122.3(6) . . ?
C19 C20 H20 118.8 . . ?
C21 C20 H20 118.8 . . ?
C20 C21 C16 119.2(5) . . ?
C20 C21 C24 120.9(6) . . ?
C16 C21 C24 120.0(6) . . ?
C17 C22 H22A 109.5 . . ?
C17 C22 H22B 109.5 . . ?
H22A C22 H22B 109.5 . . ?
C17 C22 H22C 109.5 . . ?
H22A C22 H22C 109.5 . . ?
H22B C22 H22C 109.5 . . ?
C19 C23 H23A 109.5 . . ?
C19 C23 H23B 109.5 . . ?
H23A C23 H23B 109.5 . . ?
C19 C23 H23C 109.5 . . ?
H23A C23 H23C 109.5 . . ?
H23B C23 H23C 109.5 . . ?
C21 C24 H24A 109.5 . . ?
C21 C24 H24B 109.5 . . ?
H24A C24 H24B 109.5 . . ?
C21 C24 H24C 109.5 . . ?
H24A C24 H24C 109.5 . . ?
H24B C24 H24C 109.5 . . ?
C26 C25 C30 119.3(4) . . ?
C26 C25 Te1 119.2(4) . . ?
C30 C25 Te1 121.4(4) . . ?
C27 C26 C25 120.7(5) . . ?
C27 C26 H26 119.7 . . ?
C25 C26 H26 119.7 . . ?
C26 C27 C28 119.4(5) . . ?
C26 C27 H27 120.3 . . ?
C28 C27 H27 120.3 . . ?
C29 C28 C27 120.9(5) . . ?
C29 C28 H28 119.6 . . ?
C27 C28 H28 119.6 . . ?
C28 C29 C30 120.2(6) . . ?
C28 C29 H29 119.9 . . ?
C30 C29 H29 119.9 . . ?
C29 C30 C25 119.5(5) . . ?
C29 C30 H30 120.2 . . ?
C25 C30 H30 120.2 . . ?
C36 C31 C32 118.9(6) . . ?
C36 C31 Te2 119.4(4) . . ?
C32 C31 Te2 121.6(5) . . ?
C33 C32 C31 120.9(8) . . ?
C33 C32 H32 119.5 . . ?
C31 C32 H32 119.5 . . ?
C34 C33 C32 120.9(7) . . ?
C34 C33 H33 119.5 . . ?
C32 C33 H33 119.5 . . ?
C33 C34 C35 118.6(7) . . ?
C33 C34 H34 120.7 . . ?
C35 C34 H34 120.7 . . ?
C34 C35 C36 121.2(9) . . ?
C34 C35 H35 119.4 . . ?
C36 C35 H35 119.4 . . ?
C31 C36 C35 119.3(7) . . ?
C31 C36 H36 120.3 . . ?
C35 C36 H36 120.3 . . ?

_refine_diff_density_max         1.576
_refine_diff_density_min         -0.703
_refine_diff_density_rms         0.133

_shelx_res_file                  
; 
TITL cvh_sbneuorangem in C2/c 
    cvh_sbneuorangem.res 
    created by SHELXL-2017/1 at 10:59:28 on 17-Jun-2025 
CELL 1.54178  21.09850  11.14890  29.05400  90.0000 105.9077  90.0000 
ZERR 8.00000 0.00080 0.00040 0.00120 0.0000 0.0018 0.0000 
LATT  7 
SYMM -X, Y, 0.5-Z 
SFAC C H Sb Te 
UNIT 288 280 8 16 
LIST 4 ! automatically inserted. Change 6 to 4 for CHECKCIF!! 
TEMP -73.150 
SIZE 0.107 0.17 0.274 
L.S. 16 
BOND $h 
ACTA 
FMAP 2 
PLAN 10 
WGHT    0.062800   22.644800 
FVAR       0.02616 
TE1   4    0.226814    0.195999    0.202013    11.00000    0.06046    0.06201 = 
         0.04678   -0.00016    0.01494    0.01549 
TE2   4    0.206341    0.540589    0.147817    11.00000    0.05049    0.04425 = 
         0.09635   -0.00758    0.01593   -0.00044 
SB1   3    0.194952    0.307198    0.113144    11.00000    0.04889    0.04511 = 
         0.04696   -0.00183    0.01076    0.00135 
C1    1    0.089261    0.275928    0.085493    11.00000    0.05049    0.04297 = 
         0.04425    0.00234    0.00610   -0.00074 
C2    1    0.036815    0.340428    0.095059    11.00000    0.05091    0.04521 = 
         0.04255    0.00485    0.00621   -0.00108 
C3    1   -0.027782    0.312101    0.070387    11.00000    0.04849    0.06887 = 
         0.05772    0.00280    0.00352    0.00105 
AFIX  43 
H3    2   -0.062935    0.355537    0.077124    11.00000   -1.20000 
AFIX   0 
C4    1   -0.041997    0.222552    0.036413    11.00000    0.05732    0.06527 = 
         0.06480    0.00180   -0.00573   -0.00932 
AFIX  43 
H4    2   -0.086394    0.205254    0.019593    11.00000   -1.20000 
AFIX   0 
C5    1    0.008629    0.158788    0.027181    11.00000    0.07445    0.04450 = 
         0.05670   -0.00206   -0.00462   -0.00635 
AFIX  43 
H5    2   -0.001216    0.096869    0.003836    11.00000   -1.20000 
AFIX   0 
C6    1    0.074139    0.182413    0.051137    11.00000    0.06481    0.03968 = 
         0.04914    0.00247    0.00527    0.00225 
C7    1    0.046590    0.443506    0.129439    11.00000    0.04161    0.05262 = 
         0.04458    0.00128    0.00918    0.00404 
C8    1    0.053933    0.423635    0.178843    11.00000    0.03664    0.05992 = 
         0.04534    0.00661    0.01005    0.00235 
C9    1    0.061347    0.522321    0.208925    11.00000    0.04756    0.07534 = 
         0.04426   -0.00085    0.01155    0.00714 
AFIX  43 
H9    2    0.067514    0.509494    0.242189    11.00000   -1.20000 
AFIX   0 
C10   1    0.060091    0.638262    0.192304    11.00000    0.04706    0.06832 = 
         0.06080   -0.00766    0.01032    0.00811 
C11   1    0.049756    0.656595    0.143599    11.00000    0.05268    0.05112 = 
         0.06783    0.00253    0.01397    0.00685 
AFIX  43 
H11   2    0.046669    0.736220    0.131544    11.00000   -1.20000 
AFIX   0 
C12   1    0.043780    0.560214    0.111838    11.00000    0.04775    0.05457 = 
         0.05011    0.00649    0.00994    0.00594 
C13   1    0.052155    0.299485    0.198207    11.00000    0.05385    0.06937 = 
         0.05352    0.01182    0.01527    0.00207 
AFIX 137 
H13A  2    0.006843    0.279360    0.197945    11.00000   -1.50000 
H13B  2    0.080600    0.295779    0.231092    11.00000   -1.50000 
H13C  2    0.067861    0.242121    0.178248    11.00000   -1.50000 
AFIX   0 
C14   1    0.072082    0.744805    0.225936    11.00000    0.07721    0.07958 = 
         0.08631   -0.02660    0.01175    0.01366 
AFIX 137 
H14A  2    0.118659    0.767744    0.233730    11.00000   -1.50000 
H14B  2    0.060651    0.723270    0.255373    11.00000   -1.50000 
H14C  2    0.044696    0.812335    0.210463    11.00000   -1.50000 
AFIX   0 
C15   1    0.035364    0.583558    0.059431    11.00000    0.08851    0.06017 = 
         0.05693    0.01793    0.01373    0.01125 
AFIX 137 
H15A  2    0.069881    0.541322    0.049156    11.00000   -1.50000 
H15B  2    0.038707    0.669885    0.054184    11.00000   -1.50000 
H15C  2   -0.007969    0.554655    0.040862    11.00000   -1.50000 
AFIX   0 
C16   1    0.127817    0.109194    0.041096    11.00000    0.06937    0.04435 = 
         0.05060   -0.00454    0.00380    0.00010 
C17   1    0.149127    0.004664    0.067483    11.00000    0.06357    0.04693 = 
         0.05136   -0.00685   -0.00201   -0.00204 
C18   1    0.202252   -0.059610    0.058999    11.00000    0.08085    0.05449 = 
         0.06395   -0.00724   -0.00509    0.01376 
AFIX  43 
H18   2    0.216805   -0.130772    0.076733    11.00000   -1.20000 
AFIX   0 
C19   1    0.233574   -0.022727    0.025989    11.00000    0.07651    0.07611 = 
         0.05921   -0.01747    0.00517    0.01501 
C20   1    0.210608    0.077401   -0.000763    11.00000    0.08576    0.08695 = 
         0.05103   -0.00590    0.01462    0.01268 
AFIX  43 
H20   2    0.231325    0.101811   -0.024426    11.00000   -1.20000 
AFIX   0 
C21   1    0.158360    0.144115    0.005480    11.00000    0.08992    0.05765 = 
         0.05405   -0.00277    0.01284    0.00325 
C22   1    0.116740   -0.039387    0.103818    11.00000    0.08114    0.04804 = 
         0.07026    0.00625    0.00375   -0.00428 
AFIX 137 
H22A  2    0.070868   -0.060668    0.087996    11.00000   -1.50000 
H22B  2    0.117832    0.023765    0.127486    11.00000   -1.50000 
H22C  2    0.140208   -0.110245    0.119883    11.00000   -1.50000 
AFIX   0 
C23   1    0.292669   -0.091046    0.019305    11.00000    0.10045    0.12373 = 
         0.08055   -0.01995    0.01148    0.03849 
AFIX 137 
H23A  2    0.288571   -0.099881   -0.014948    11.00000   -1.50000 
H23B  2    0.294472   -0.170555    0.033992    11.00000   -1.50000 
H23C  2    0.333108   -0.046800    0.034557    11.00000   -1.50000 
AFIX   0 
C24   1    0.132740    0.252043   -0.025936    11.00000    0.10711    0.08191 = 
         0.06550    0.02110    0.02667    0.01279 
AFIX 137 
H24A  2    0.163322    0.271638   -0.044851    11.00000   -1.50000 
H24B  2    0.129063    0.320711   -0.005768    11.00000   -1.50000 
H24C  2    0.089291    0.233480   -0.047478    11.00000   -1.50000 
AFIX   0 
C25   1    0.287278    0.064620    0.182552    11.00000    0.04857    0.05076 = 
         0.04161    0.00394    0.00848    0.01121 
C26   1    0.279264   -0.054988    0.192941    11.00000    0.06284    0.05552 = 
         0.05430    0.00328    0.01208    0.00641 
AFIX  43 
H26   2    0.245896   -0.076948    0.207632    11.00000   -1.20000 
AFIX   0 
C27   1    0.319230   -0.142277    0.182161    11.00000    0.07909    0.05164 = 
         0.06032    0.00046    0.00012    0.01322 
AFIX  43 
H27   2    0.314320   -0.223729    0.190155    11.00000   -1.20000 
AFIX   0 
C28   1    0.366504   -0.110168    0.159616    11.00000    0.07431    0.08037 = 
         0.05900   -0.00894    0.00607    0.03299 
AFIX  43 
H28   2    0.393319   -0.170394    0.151376    11.00000   -1.20000 
AFIX   0 
C29   1    0.375184    0.007050    0.149020    11.00000    0.05810    0.09539 = 
         0.05173   -0.00174    0.01357    0.01863 
AFIX  43 
H29   2    0.408097    0.027781    0.133719    11.00000   -1.20000 
AFIX   0 
C30   1    0.336013    0.096053    0.160559    11.00000    0.05422    0.06211 = 
         0.05118    0.00439    0.01299    0.00879 
AFIX  43 
H30   2    0.342359    0.177664    0.153531    11.00000   -1.20000 
AFIX   0 
C31   1    0.309031    0.528422    0.154162    11.00000    0.05259    0.03895 = 
         0.07444    0.00016    0.02138   -0.00392 
C32   1    0.333546    0.545534    0.115688    11.00000    0.08851    0.11718 = 
         0.07259   -0.00895    0.03178   -0.01956 
AFIX  43 
H32   2    0.304195    0.562986    0.085267    11.00000   -1.20000 
AFIX   0 
C33   1    0.399634    0.537888    0.120381    11.00000    0.10337    0.12191 = 
         0.11701   -0.00893    0.07077   -0.02638 
AFIX  43 
H33   2    0.415507    0.548490    0.093049    11.00000   -1.20000 
AFIX   0 
C34   1    0.442816    0.515427    0.163407    11.00000    0.06676    0.08391 = 
         0.18711    0.04218    0.06445    0.00673 
AFIX  43 
H34   2    0.488627    0.508068    0.166393    11.00000   -1.20000 
AFIX   0 
C35   1    0.419202    0.503613    0.202290    11.00000    0.05834    0.19747 = 
         0.15099    0.10505    0.02046    0.02310 
AFIX  43 
H35   2    0.449192    0.491481    0.232933    11.00000   -1.20000 
AFIX   0 
C36   1    0.351909    0.508968    0.198021    11.00000    0.05760    0.12746 = 
         0.10076    0.05828    0.02684    0.01118 
AFIX  43 
H36   2    0.336044    0.499164    0.225396    11.00000   -1.20000 
AFIX   0 
HKLF 4 
  
  
  
  
REM  cvh_sbneuorangem in C2/c 
REM R1 =  0.0409 for    6521 Fo > 4sig(Fo)  and  0.0443 for all    7108 data 
REM    358 parameters refined using      0 restraints 
  
END 
  
WGHT      0.0628     22.6448 
  
REM Highest difference peak  1.576,  deepest hole -0.703,  1-sigma level  0.133 
Q1    1   0.2264  0.5041  0.1718  11.00000  0.05    1.58 
Q2    1   0.2348  0.3037  0.1248  11.00000  0.05    1.45 
Q3    1   0.2035  0.1427  0.1884  11.00000  0.05    1.30 
Q4    1   0.2491  0.5452  0.1673  11.00000  0.05    1.30 
Q5    1   0.1702  0.2567  0.1029  11.00000  0.05    1.27 
Q6    1   0.1766  0.3590  0.0994  11.00000  0.05    1.24 
Q7    1   0.1452  0.2982  0.0983  11.00000  0.05    1.21 
Q8    1   0.1883  0.2933  0.1380  11.00000  0.05    1.04 
Q9    1   0.2743  0.1950  0.2223  11.00000  0.05    0.96 
Q10   1   0.1936  0.4869  0.1278  11.00000  0.05    0.76 
;
_shelx_res_checksum              81995
####################################################################### 
# 
# This file contains crystal structure data downloaded from the 
# Cambridge Structural Database (CSD) hosted by the Cambridge 
# Crystallographic Data Centre (CCDC).
# 
# Full information about CCDC data access policies and citation 
# guidelines are available at http://www.ccdc.cam.ac.uk/access/V1 
# 
# Audit and citation data items may have been added by the CCDC. 
# Please retain this information to preserve the provenance of 
# this file and to allow appropriate attribution of the data. 
# 
#######################################################################

data_cvh_asneum

_database_code_depnum_ccdc_archive 'CCDC 2540651'
loop_
_audit_author_name
_audit_author_address
'Christoph Wolper'
;Universitaet Duisburg Essen
Germany
;
_audit_update_record             
;
2026-03-24 deposited with the CCDC.	2026-06-24 downloaded from the CCDC.
;

_vrf_PLAT112_cvh_asneum          
;
PROBLEM: ADDSYM Detects New (Pseudo) Symm. Elem         C         98 %Fit  
RESPONSE: A solution in C2/c with Z'=1 is possible, however the displacement 
parameters refine to unrealistic values and the R-values are significantly 
worse.
;

_audit_creation_method           SHELXL-2017/1
_shelx_SHELXL_version_number     2017/1
_chemical_name_systematic        ?
_chemical_name_common            ?
_chemical_melting_point          ?
_chemical_formula_moiety         ?
_chemical_formula_sum            'C36 H35 As Te2'
_chemical_formula_weight         797.76

loop_
_atom_type_symbol
_atom_type_description
_atom_type_scat_dispersion_real
_atom_type_scat_dispersion_imag
_atom_type_scat_source
C C 0.0181 0.0091 'International Tables Vol C Tables 4.2.6.8 and 6.1.1.4'
H H 0.0000 0.0000 'International Tables Vol C Tables 4.2.6.8 and 6.1.1.4'
As As -0.9300 1.0051 'International Tables Vol C Tables 4.2.6.8 and 6.1.1.4'
Te Te -0.1759 6.3531 'International Tables Vol C Tables 4.2.6.8 and 6.1.1.4'

_space_group_crystal_system      triclinic
_space_group_IT_number           2
_space_group_name_H-M_alt        'P -1'
_space_group_name_Hall           '-P 1'

_shelx_space_group_comment       
; 
The symmetry employed for this shelxl refinement is uniquely defined 
by the following loop, which should always be used as a source of 
symmetry information in preference to the above space-group names. 
They are only intended as comments. 
;

loop_
_space_group_symop_operation_xyz
'x, y, z'
'-x, -y, -z'

_cell_length_a                   11.9529(4)
_cell_length_b                   19.5673(6)
_cell_length_c                   28.2861(9)
_cell_angle_alpha                96.9250(10)
_cell_angle_beta                 98.6414(9)
_cell_angle_gamma                95.1077(9)
_cell_volume                     6454.1(4)
_cell_formula_units_Z            8
_cell_measurement_temperature    200(2)
_cell_measurement_reflns_used    9702
_cell_measurement_theta_min      4.52
_cell_measurement_theta_max      79.03

_exptl_crystal_description       block
_exptl_crystal_colour            orange
_exptl_crystal_density_meas      ?
_exptl_crystal_density_method    ?
_exptl_crystal_density_diffrn    1.642
_exptl_crystal_F_000             3104
_exptl_transmission_factor_min   ?
_exptl_transmission_factor_max   ?
_exptl_crystal_size_max          0.320
_exptl_crystal_size_mid          0.228
_exptl_crystal_size_min          0.211
_exptl_absorpt_coefficient_mu    15.562
_shelx_estimated_absorpt_T_min   0.082
_shelx_estimated_absorpt_T_max   0.138
_exptl_absorpt_correction_type   multi-scan
_exptl_absorpt_correction_T_min  0.38
_exptl_absorpt_correction_T_max  0.75
_exptl_absorpt_process_details   'SADABS, Blessing, Acta Cryst 1995 A51 33-38'
_exptl_absorpt_special_details   ?
_diffrn_ambient_temperature      200(2)
_diffrn_radiation_wavelength     1.54178
_diffrn_radiation_type           CuK\a
_diffrn_source                   'micro-focus sealed tube'
_diffrn_source_type              'INCOATEC I\mS 3.0'
_diffrn_radiation_monochromator  'multilayer mirror'
_diffrn_measurement_device_type  'Bruker D8 Venture (Photon II detector)'
_diffrn_measurement_method       'Data collection strategy APEX 3/Queen'
_diffrn_detector_area_resol_mean 7.3910
_diffrn_reflns_number            304481
_diffrn_reflns_av_unetI/netI     0.0273
_diffrn_reflns_av_R_equivalents  0.0666
_diffrn_reflns_limit_h_min       -15
_diffrn_reflns_limit_h_max       15
_diffrn_reflns_limit_k_min       -24
_diffrn_reflns_limit_k_max       24
_diffrn_reflns_limit_l_min       -36
_diffrn_reflns_limit_l_max       35
_diffrn_reflns_theta_min         2.288
_diffrn_reflns_theta_max         79.417
_diffrn_reflns_theta_full        67.679
_diffrn_measured_fraction_theta_max 0.989
_diffrn_measured_fraction_theta_full 1.000
_diffrn_reflns_Laue_measured_fraction_max 0.989
_diffrn_reflns_Laue_measured_fraction_full 1.000
_diffrn_reflns_point_group_measured_fraction_max 0.989
_diffrn_reflns_point_group_measured_fraction_full 1.000
_reflns_number_total             27702
_reflns_number_gt                26240
_reflns_threshold_expression     'I > 2\s(I)'
_reflns_Friedel_coverage         0.000
_reflns_Friedel_fraction_max     .
_reflns_Friedel_fraction_full    .

_reflns_special_details          
; 
 Reflections were merged by SHELXL according to the crystal 
 class for the calculation of statistics and refinement. 
  
 _reflns_Friedel_fraction is defined as the number of unique 
 Friedel pairs measured divided by the number that would be 
 possible theoretically, ignoring centric projections and 
 systematic absences. 
;

_computing_data_collection       'Bruker APEX3(v2017.3-0)'
_computing_cell_refinement       'Bruker APEX3(v2017.3-0)'
_computing_data_reduction        'Bruker APEX3(v2017.3-0)'
_computing_structure_solution    'Bruker APEX3(v2017.3-0)'
_computing_structure_refinement  'SHELXL-2017/1 (Sheldrick, 2017)'
_computing_molecular_graphics    'ORTEP/PLATON (Spek)'
_computing_publication_material  'BRUKER AXS SHELXTL (c) 2008 / Vers. 2008/4'
_refine_special_details          
;
 Treatment of hydrogen atoms:    
 Riding model on idealized geometries 
 with the 1.2 fold isotropic displacement 
 parameters of the equivalent Uij of the 
 corresponding carbon atom.
 The methyl groups are idealized with
 tetrahedral angles in a combined 
 rotating and rigid group refinement
 with the 1.5 fold isotropic displacement
 parameters of the equivalent Uij of the 
 corresponding carbon atom.
 Pseudo-translation:
 The structure can be solved in monoclinic $C2/c$ with $Z^\prime = 1$ but the
 displacement parameters refine to unrealistic values and the $R$-values are
 significantly worse.
 Phase change:
 At 100 K a change of colour to yellow and the formation of a superstructure
 was observed. The resulting unit cell is the alternate monoclinic cell with
 $a$ and $b$ doubled. Attempts to refine this structure yielded unrealistic
 values for the displacement parameters with several of the going to npd. This
 points to a possible modulation and the doubling of $a$ and $b$ being just an
 approximate description.
;
_refine_ls_structure_factor_coef Fsqd
_refine_ls_matrix_type           full
_refine_ls_weighting_scheme      calc
_refine_ls_weighting_details     
'w=1/[\s^2^(Fo^2^)+(0.0628P)^2^+7.3959P] where P=(Fo^2^+2Fc^2^)/3'
_atom_sites_solution_primary     direct
_atom_sites_solution_secondary   difmap
_atom_sites_solution_hydrogens   geom
_refine_ls_hydrogen_treatment    constr
_refine_ls_extinction_method     none
_refine_ls_extinction_coef       .
_refine_ls_number_reflns         27702
_refine_ls_number_parameters     1429
_refine_ls_number_restraints     0
_refine_ls_R_factor_all          0.0391
_refine_ls_R_factor_gt           0.0375
_refine_ls_wR_factor_ref         0.1057
_refine_ls_wR_factor_gt          0.1040
_refine_ls_goodness_of_fit_ref   1.037
_refine_ls_restrained_S_all      1.037
_refine_ls_shift/su_max          0.003
_refine_ls_shift/su_mean         0.000

loop_
_atom_site_label
_atom_site_type_symbol
_atom_site_fract_x
_atom_site_fract_y
_atom_site_fract_z
_atom_site_U_iso_or_equiv
_atom_site_adp_type
_atom_site_occupancy
_atom_site_site_symmetry_order
_atom_site_calc_flag
_atom_site_refinement_flags_posn
_atom_site_refinement_flags_adp
_atom_site_refinement_flags_occupancy
_atom_site_disorder_assembly
_atom_site_disorder_group
Te1_1 Te 0.76767(2) 0.01501(2) 0.20130(2) 0.04502(6) Uani 1 1 d . . . . .
Te2_1 Te 0.58360(2) -0.16274(2) 0.15371(2) 0.04853(7) Uani 1 1 d . . . . .
As1_1 As 0.67996(3) -0.05928(2) 0.11932(2) 0.03374(7) Uani 1 1 d . . . . .
C1_1 C 0.8133(3) -0.09263(15) 0.09293(11) 0.0324(6) Uani 1 1 d . . . . .
C2_1 C 0.8686(3) -0.15124(16) 0.10170(11) 0.0332(6) Uani 1 1 d . . . . .
C3_1 C 0.9569(3) -0.1679(2) 0.07671(13) 0.0445(8) Uani 1 1 d . . . . .
H3_1 H 0.994760 -0.207341 0.083049 0.053 Uiso 1 1 calc R U . . .
C4_1 C 0.9902(4) -0.1283(2) 0.04294(14) 0.0518(9) Uani 1 1 d . . . . .
H4_1 H 1.050223 -0.140419 0.026118 0.062 Uiso 1 1 calc R U . . .
C5_1 C 0.9354(4) -0.07118(19) 0.03398(14) 0.0500(9) Uani 1 1 d . . . . .
H5_1 H 0.957585 -0.044248 0.010476 0.060 Uiso 1 1 calc R U . . .
C6_1 C 0.8479(3) -0.05187(16) 0.05863(12) 0.0387(7) Uani 1 1 d . . . . .
C7_1 C 0.8365(3) -0.20089(15) 0.13529(11) 0.0320(6) Uani 1 1 d . . . . .
C8_1 C 0.8848(3) -0.18957(16) 0.18427(11) 0.0334(6) Uani 1 1 d . . . . .
C9_1 C 0.8542(3) -0.23739(18) 0.21400(12) 0.0389(7) Uani 1 1 d . . . . .
H9_1 H 0.885172 -0.229418 0.247386 0.047 Uiso 1 1 calc R U . . .
C10_1 C 0.7795(3) -0.29639(18) 0.19613(13) 0.0426(7) Uani 1 1 d . . . . .
C11_1 C 0.7386(3) -0.30861(17) 0.14716(14) 0.0430(7) Uani 1 1 d . . . . .
H11_1 H 0.690867 -0.350171 0.134319 0.052 Uiso 1 1 calc R U . . .
C12_1 C 0.7652(3) -0.26178(17) 0.11610(12) 0.0381(7) Uani 1 1 d . . . . .
C13_1 C 0.9705(3) -0.12815(19) 0.20460(12) 0.0418(7) Uani 1 1 d . . . . .
H13A_1 H 1.043337 -0.135403 0.193866 0.063 Uiso 1 1 calc R U . . .
H13B_1 H 0.981038 -0.122699 0.239938 0.063 Uiso 1 1 calc R U . . .
H13C_1 H 0.943107 -0.086310 0.193248 0.063 Uiso 1 1 calc R U . . .
C14_1 C 0.7387(5) -0.3451(2) 0.22924(17) 0.0605(11) Uani 1 1 d . . . . .
H14A_1 H 0.664258 -0.334049 0.236543 0.091 Uiso 1 1 calc R U . . .
H14B_1 H 0.793448 -0.339827 0.259277 0.091 Uiso 1 1 calc R U . . .
H14C_1 H 0.732060 -0.392964 0.213318 0.091 Uiso 1 1 calc R U . . .
C15_1 C 0.7152(4) -0.2759(2) 0.06330(14) 0.0545(10) Uani 1 1 d . . . . .
H15A_1 H 0.775821 -0.284481 0.044263 0.082 Uiso 1 1 calc R U . . .
H15B_1 H 0.678557 -0.235745 0.053675 0.082 Uiso 1 1 calc R U . . .
H15C_1 H 0.658601 -0.316697 0.057582 0.082 Uiso 1 1 calc R U . . .
C16_1 C 0.7935(3) 0.01117(17) 0.04726(13) 0.0428(8) Uani 1 1 d . . . . .
C17_1 C 0.8430(4) 0.07703(19) 0.07045(13) 0.0478(9) Uani 1 1 d . . . . .
C18_1 C 0.7886(4) 0.13540(19) 0.05969(15) 0.0550(10) Uani 1 1 d . . . . .
H18_1 H 0.821448 0.179875 0.075412 0.066 Uiso 1 1 calc R U . . .
C19_1 C 0.6893(5) 0.1302(2) 0.02710(15) 0.0606(12) Uani 1 1 d . . . . .
C20_1 C 0.6443(5) 0.0649(2) 0.00352(14) 0.0618(12) Uani 1 1 d . . . . .
H20_1 H 0.575955 0.060447 -0.019156 0.074 Uiso 1 1 calc R U . . .
C21_1 C 0.6965(4) 0.0057(2) 0.01221(14) 0.0538(10) Uani 1 1 d . . . . .
C22_1 C 0.9514(4) 0.0857(2) 0.10530(17) 0.0604(11) Uani 1 1 d . . . . .
H22A_1 H 1.013915 0.073921 0.088103 0.091 Uiso 1 1 calc R U . . .
H22B_1 H 0.944873 0.054999 0.129911 0.091 Uiso 1 1 calc R U . . .
H22C_1 H 0.966868 0.133876 0.120821 0.091 Uiso 1 1 calc R U . . .
C23_1 C 0.6293(6) 0.1928(3) 0.0179(2) 0.0823(18) Uani 1 1 d . . . . .
H23A_1 H 0.605885 0.191824 -0.016882 0.123 Uiso 1 1 calc R U . . .
H23B_1 H 0.680908 0.234814 0.030824 0.123 Uiso 1 1 calc R U . . .
H23C_1 H 0.561948 0.192439 0.033878 0.123 Uiso 1 1 calc R U . . .
C24_1 C 0.6486(5) -0.0636(2) -0.01671(19) 0.0736(14) Uani 1 1 d . . . . .
H24A_1 H 0.575735 -0.058933 -0.036530 0.110 Uiso 1 1 calc R U . . .
H24B_1 H 0.636768 -0.097593 0.005329 0.110 Uiso 1 1 calc R U . . .
H24C_1 H 0.702186 -0.079203 -0.037665 0.110 Uiso 1 1 calc R U . . .
C25_1 C 0.7150(3) 0.10864(17) 0.17960(11) 0.0374(7) Uani 1 1 d . . . . .
C26_1 C 0.7931(4) 0.16845(19) 0.19027(13) 0.0453(8) Uani 1 1 d . . . . .
H26_1 H 0.868538 0.166211 0.205901 0.054 Uiso 1 1 calc R U . . .
C27_1 C 0.7597(4) 0.2306(2) 0.17792(15) 0.0559(10) Uani 1 1 d . . . . .
H27_1 H 0.812162 0.271332 0.185380 0.067 Uiso 1 1 calc R U . . .
C28_1 C 0.6502(5) 0.2340(2) 0.15475(14) 0.0567(11) Uani 1 1 d . . . . .
H28_1 H 0.628169 0.276762 0.145959 0.068 Uiso 1 1 calc R U . . .
C29_1 C 0.5734(4) 0.1756(2) 0.14440(14) 0.0549(10) Uani 1 1 d . . . . .
H29_1 H 0.498063 0.178341 0.128820 0.066 Uiso 1 1 calc R U . . .
C30_1 C 0.6051(3) 0.11239(19) 0.15659(13) 0.0445(8) Uani 1 1 d . . . . .
H30_1 H 0.551829 0.072066 0.149213 0.053 Uiso 1 1 calc R U . . .
C31_1 C 0.4384(3) -0.10801(18) 0.15758(14) 0.0412(7) Uani 1 1 d . . . . .
C32_1 C 0.3700(5) -0.0974(4) 0.11660(19) 0.0828(17) Uani 1 1 d . . . . .
H32_1 H 0.389169 -0.112887 0.086000 0.099 Uiso 1 1 calc R U . . .
C33_1 C 0.2727(5) -0.0641(4) 0.1190(2) 0.094(2) Uani 1 1 d . . . . .
H33_1 H 0.228130 -0.054960 0.090182 0.112 Uiso 1 1 calc R U . . .
C34_1 C 0.2407(4) -0.0446(3) 0.1622(2) 0.0682(13) Uani 1 1 d . . . . .
H34_1 H 0.173514 -0.022462 0.163743 0.082 Uiso 1 1 calc R U . . .
C35_1 C 0.3074(4) -0.0575(2) 0.20436(19) 0.0621(11) Uani 1 1 d . . . . .
H35_1 H 0.284786 -0.045261 0.234769 0.075 Uiso 1 1 calc R U . . .
C36_1 C 0.4067(4) -0.08805(19) 0.20182(15) 0.0490(8) Uani 1 1 d . . . . .
H36_1 H 0.453406 -0.095376 0.230638 0.059 Uiso 1 1 calc R U . . .
Te1_2 Te 0.25802(2) 0.50859(2) 0.19683(2) 0.03715(5) Uani 1 1 d . . . . .
Te2_2 Te 0.07492(2) 0.33361(2) 0.14393(2) 0.04226(6) Uani 1 1 d . . . . .
As1_2 As 0.17211(3) 0.43986(2) 0.11246(2) 0.03044(7) Uani 1 1 d . . . . .
C1_2 C 0.3052(3) 0.40732(15) 0.08515(10) 0.0313(6) Uani 1 1 d . . . . .
C2_2 C 0.3610(3) 0.34888(16) 0.09361(11) 0.0324(6) Uani 1 1 d . . . . .
C3_2 C 0.4474(3) 0.3319(2) 0.06723(12) 0.0421(7) Uani 1 1 d . . . . .
H3_2 H 0.486085 0.292773 0.073364 0.050 Uiso 1 1 calc R U . . .
C4_2 C 0.4774(3) 0.3706(2) 0.03266(13) 0.0463(8) Uani 1 1 d . . . . .
H4_2 H 0.535357 0.357917 0.014807 0.056 Uiso 1 1 calc R U . . .
C5_2 C 0.4223(3) 0.42818(19) 0.02421(12) 0.0432(8) Uani 1 1 d . . . . .
H5_2 H 0.442484 0.454763 0.000186 0.052 Uiso 1 1 calc R U . . .
C6_2 C 0.3377(3) 0.44796(16) 0.05032(11) 0.0357(6) Uani 1 1 d . . . . .
C7_2 C 0.3328(3) 0.30051(16) 0.12834(11) 0.0325(6) Uani 1 1 d . . . . .
C8_2 C 0.2634(3) 0.23821(17) 0.11054(12) 0.0371(6) Uani 1 1 d . . . . .
C9_2 C 0.2402(3) 0.19267(18) 0.14284(14) 0.0436(7) Uani 1 1 d . . . . .
H9_2 H 0.194660 0.150004 0.130947 0.052 Uiso 1 1 calc R U . . .
C10_2 C 0.2814(3) 0.20765(19) 0.19187(14) 0.0469(8) Uani 1 1 d . . . . .
C11_2 C 0.3529(3) 0.26812(19) 0.20855(12) 0.0427(7) Uani 1 1 d . . . . .
H11_2 H 0.383105 0.278236 0.241966 0.051 Uiso 1 1 calc R U . . .
C12_2 C 0.3816(3) 0.31456(17) 0.17739(11) 0.0352(6) Uani 1 1 d . . . . .
C13_2 C 0.2124(4) 0.2216(2) 0.05796(13) 0.0490(8) Uani 1 1 d . . . . .
H13A_2 H 0.272546 0.211874 0.038890 0.074 Uiso 1 1 calc R U . . .
H13B_2 H 0.175439 0.261126 0.047396 0.074 Uiso 1 1 calc R U . . .
H13C_2 H 0.155881 0.180842 0.053349 0.074 Uiso 1 1 calc R U . . .
C14_2 C 0.2447(5) 0.1606(3) 0.22675(19) 0.0699(13) Uani 1 1 d . . . . .
H14A_2 H 0.237148 0.112297 0.211641 0.105 Uiso 1 1 calc R U . . .
H14B_2 H 0.171353 0.172059 0.235137 0.105 Uiso 1 1 calc R U . . .
H14C_2 H 0.301963 0.167023 0.256063 0.105 Uiso 1 1 calc R U . . .
C15_2 C 0.4662(3) 0.37701(19) 0.19655(12) 0.0424(7) Uani 1 1 d . . . . .
H15A_2 H 0.542277 0.366631 0.191010 0.064 Uiso 1 1 calc R U . . .
H15B_2 H 0.466695 0.388920 0.231245 0.064 Uiso 1 1 calc R U . . .
H15C_2 H 0.444744 0.416137 0.179872 0.064 Uiso 1 1 calc R U . . .
C16_2 C 0.2841(3) 0.51187(17) 0.04062(12) 0.0399(7) Uani 1 1 d . . . . .
C17_2 C 0.3334(3) 0.57640(18) 0.06639(12) 0.0432(8) Uani 1 1 d . . . . .
C18_2 C 0.2787(4) 0.63536(19) 0.05812(14) 0.0508(9) Uani 1 1 d . . . . .
H18_2 H 0.310679 0.678922 0.075687 0.061 Uiso 1 1 calc R U . . .
C19_2 C 0.1798(5) 0.6321(2) 0.02525(14) 0.0563(11) Uani 1 1 d . . . . .
C20_2 C 0.1365(4) 0.5686(2) -0.00127(15) 0.0582(10) Uani 1 1 d . . . . .
H20_2 H 0.069270 0.565810 -0.024408 0.070 Uiso 1 1 calc R U . . .
C21_2 C 0.1883(4) 0.5089(2) 0.00493(13) 0.0506(9) Uani 1 1 d . . . . .
C22_2 C 0.4414(4) 0.5826(2) 0.10161(15) 0.0526(9) Uani 1 1 d . . . . .
H22A_2 H 0.503298 0.569033 0.084608 0.079 Uiso 1 1 calc R U . . .
H22B_2 H 0.432032 0.552277 0.126192 0.079 Uiso 1 1 calc R U . . .
H22C_2 H 0.459795 0.630713 0.117131 0.079 Uiso 1 1 calc R U . . .
C23_2 C 0.1191(6) 0.6953(3) 0.01932(19) 0.0804(17) Uani 1 1 d . . . . .
H23A_2 H 0.091652 0.696223 -0.015012 0.121 Uiso 1 1 calc R U . . .
H23B_2 H 0.171697 0.736949 0.032257 0.121 Uiso 1 1 calc R U . . .
H23C_2 H 0.054334 0.694039 0.036849 0.121 Uiso 1 1 calc R U . . .
C24_2 C 0.1415(5) 0.4411(2) -0.02637(17) 0.0673(13) Uani 1 1 d . . . . .
H24A_2 H 0.067901 0.446334 -0.045351 0.101 Uiso 1 1 calc R U . . .
H24B_2 H 0.131501 0.404836 -0.005819 0.101 Uiso 1 1 calc R U . . .
H24C_2 H 0.194850 0.428167 -0.048187 0.101 Uiso 1 1 calc R U . . .
C25_2 C 0.2160(3) 0.60625(15) 0.17942(11) 0.0339(6) Uani 1 1 d . . . . .
C26_2 C 0.2996(4) 0.66297(18) 0.19110(13) 0.0452(8) Uani 1 1 d . . . . .
H26_2 H 0.374567 0.657031 0.205520 0.054 Uiso 1 1 calc R U . . .
C27_2 C 0.2729(5) 0.7276(2) 0.18160(15) 0.0598(12) Uani 1 1 d . . . . .
H27_2 H 0.329330 0.766256 0.190020 0.072 Uiso 1 1 calc R U . . .
C28_2 C 0.1649(5) 0.7365(2) 0.16000(15) 0.0625(13) Uani 1 1 d . . . . .
H28_2 H 0.147994 0.781054 0.152857 0.075 Uiso 1 1 calc R U . . .
C29_2 C 0.0811(4) 0.6811(2) 0.14866(14) 0.0560(10) Uani 1 1 d . . . . .
H29_2 H 0.006331 0.687789 0.134458 0.067 Uiso 1 1 calc R U . . .
C30_2 C 0.1063(3) 0.61537(18) 0.15807(12) 0.0416(7) Uani 1 1 d . . . . .
H30_2 H 0.049146 0.577029 0.149987 0.050 Uiso 1 1 calc R U . . .
C31_2 C -0.0671(3) 0.38995(16) 0.15015(12) 0.0362(6) Uani 1 1 d . . . . .
C32_2 C -0.1558(4) 0.3854(3) 0.11250(15) 0.0569(10) Uani 1 1 d . . . . .
H32_2 H -0.153757 0.356691 0.083149 0.068 Uiso 1 1 calc R U . . .
C33_2 C -0.2484(4) 0.4225(3) 0.11691(19) 0.0704(13) Uani 1 1 d . . . . .
H33_2 H -0.307616 0.420374 0.090152 0.084 Uiso 1 1 calc R U . . .
C34_2 C -0.2547(4) 0.4616(3) 0.1591(2) 0.0704(14) Uani 1 1 d . . . . .
H34_2 H -0.318293 0.486795 0.162151 0.084 Uiso 1 1 calc R U . . .
C35_2 C -0.1673(4) 0.4646(3) 0.1980(2) 0.0849(19) Uani 1 1 d . . . . .
H35_2 H -0.171723 0.491362 0.227896 0.102 Uiso 1 1 calc R U . . .
C36_2 C -0.0738(3) 0.4287(3) 0.19341(16) 0.0607(11) Uani 1 1 d . . . . .
H36_2 H -0.014298 0.430848 0.220094 0.073 Uiso 1 1 calc R U . . .
Te1_3 Te 0.01868(2) 0.28993(2) 0.29952(2) 0.04016(6) Uani 1 1 d . . . . .
Te2_3 Te -0.12476(2) 0.13468(2) 0.35217(2) 0.04085(6) Uani 1 1 d . . . . .
As1_3 As -0.00632(3) 0.25391(2) 0.38352(2) 0.02904(7) Uani 1 1 d . . . . .
C1_3 C -0.1136(2) 0.31675(14) 0.40805(10) 0.0291(5) Uani 1 1 d . . . . .
C2_3 C -0.2332(2) 0.30845(15) 0.39890(10) 0.0300(6) Uani 1 1 d . . . . .
C3_3 C -0.2926(3) 0.35663(18) 0.42292(12) 0.0392(7) Uani 1 1 d . . . . .
H3_3 H -0.373429 0.351064 0.416870 0.047 Uiso 1 1 calc R U . . .
C4_3 C -0.2361(3) 0.41221(19) 0.45529(13) 0.0452(8) Uani 1 1 d . . . . .
H4_3 H -0.277714 0.444405 0.471213 0.054 Uiso 1 1 calc R U . . .
C5_3 C -0.1183(3) 0.42027(18) 0.46417(13) 0.0436(7) Uani 1 1 d . . . . .
H5_3 H -0.079264 0.458238 0.486384 0.052 Uiso 1 1 calc R U . . .
C6_3 C -0.0563(3) 0.37350(16) 0.44099(11) 0.0344(6) Uani 1 1 d . . . . .
C7_3 C -0.3044(2) 0.24983(16) 0.36579(10) 0.0298(5) Uani 1 1 d . . . . .
C8_3 C -0.3313(2) 0.25380(16) 0.31632(11) 0.0318(6) Uani 1 1 d . . . . .
C9_3 C -0.3981(3) 0.19790(19) 0.28668(11) 0.0394(7) Uani 1 1 d . . . . .
H9_3 H -0.414810 0.199542 0.252951 0.047 Uiso 1 1 calc R U . . .
C10_3 C -0.4403(3) 0.14041(19) 0.30502(14) 0.0436(8) Uani 1 1 d . . . . .
C11_3 C -0.4188(3) 0.13973(18) 0.35450(14) 0.0415(7) Uani 1 1 d . . . . .
H11_3 H -0.451328 0.101721 0.367689 0.050 Uiso 1 1 calc R U . . .
C12_3 C -0.3503(3) 0.19377(17) 0.38555(12) 0.0355(6) Uani 1 1 d . . . . .
C13_3 C -0.2932(3) 0.31706(19) 0.29520(12) 0.0411(7) Uani 1 1 d . . . . .
H13A_3 H -0.297097 0.305211 0.260279 0.062 Uiso 1 1 calc R U . . .
H13B_3 H -0.214630 0.334087 0.309993 0.062 Uiso 1 1 calc R U . . .
H13C_3 H -0.342931 0.353137 0.301535 0.062 Uiso 1 1 calc R U . . .
C14_3 C -0.5038(4) 0.0781(2) 0.27209(18) 0.0646(12) Uani 1 1 d . . . . .
H14A_3 H -0.536473 0.092364 0.241370 0.097 Uiso 1 1 calc R U . . .
H14B_3 H -0.565015 0.058033 0.287334 0.097 Uiso 1 1 calc R U . . .
H14C_3 H -0.451208 0.043596 0.266169 0.097 Uiso 1 1 calc R U . . .
C15_3 C -0.3251(4) 0.1890(2) 0.43870(13) 0.0513(9) Uani 1 1 d . . . . .
H15A_3 H -0.356418 0.143458 0.444813 0.077 Uiso 1 1 calc R U . . .
H15B_3 H -0.359829 0.225255 0.456532 0.077 Uiso 1 1 calc R U . . .
H15C_3 H -0.242492 0.195053 0.449391 0.077 Uiso 1 1 calc R U . . .
C16_3 C 0.0715(3) 0.38453(17) 0.45232(12) 0.0399(7) Uani 1 1 d . . . . .
C17_3 C 0.1322(3) 0.42755(17) 0.42756(14) 0.0453(8) Uani 1 1 d . . . . .
C18_3 C 0.2523(3) 0.4348(2) 0.43741(16) 0.0553(10) Uani 1 1 d . . . . .
H18_3 H 0.294256 0.464467 0.420524 0.066 Uiso 1 1 calc R U . . .
C19_3 C 0.3102(3) 0.3994(2) 0.47129(15) 0.0571(11) Uani 1 1 d . . . . .
C20_3 C 0.2474(3) 0.3596(3) 0.49681(14) 0.0561(10) Uani 1 1 d . . . . .
H20_3 H 0.286355 0.336231 0.520777 0.067 Uiso 1 1 calc R U . . .
C21_3 C 0.1287(3) 0.3520(2) 0.48891(13) 0.0465(8) Uani 1 1 d . . . . .
C22_3 C 0.0726(4) 0.4672(2) 0.39070(18) 0.0608(11) Uani 1 1 d . . . . .
H22A_3 H 0.129033 0.491453 0.375043 0.091 Uiso 1 1 calc R U . . .
H22B_3 H 0.029797 0.500965 0.406689 0.091 Uiso 1 1 calc R U . . .
H22C_3 H 0.020073 0.434947 0.366370 0.091 Uiso 1 1 calc R U . . .
C23_3 C 0.4384(4) 0.4041(3) 0.4789(2) 0.0821(17) Uani 1 1 d . . . . .
H23A_3 H 0.462048 0.360766 0.464407 0.123 Uiso 1 1 calc R U . . .
H23B_3 H 0.467993 0.411762 0.513618 0.123 Uiso 1 1 calc R U . . .
H23C_3 H 0.468477 0.442687 0.463780 0.123 Uiso 1 1 calc R U . . .
C24_3 C 0.0652(4) 0.3097(3) 0.51940(16) 0.0637(11) Uani 1 1 d . . . . .
H24A_3 H 0.006785 0.276549 0.498465 0.096 Uiso 1 1 calc R U . . .
H24B_3 H 0.028831 0.340415 0.540980 0.096 Uiso 1 1 calc R U . . .
H24C_3 H 0.118442 0.284505 0.538633 0.096 Uiso 1 1 calc R U . . .
C25_3 C 0.1947(3) 0.32378(18) 0.31855(11) 0.0355(6) Uani 1 1 d . . . . .
C26_3 C 0.2354(3) 0.3870(2) 0.30639(13) 0.0439(7) Uani 1 1 d . . . . .
H26_3 H 0.183819 0.414664 0.290835 0.053 Uiso 1 1 calc R U . . .
C27_3 C 0.3502(3) 0.4099(2) 0.31672(14) 0.0525(9) Uani 1 1 d . . . . .
H27_3 H 0.377510 0.453049 0.308192 0.063 Uiso 1 1 calc R U . . .
C28_3 C 0.4252(3) 0.3697(3) 0.33949(14) 0.0585(11) Uani 1 1 d . . . . .
H28_3 H 0.504101 0.385506 0.346803 0.070 Uiso 1 1 calc R U . . .
C29_3 C 0.3862(3) 0.3074(3) 0.35154(14) 0.0552(10) Uani 1 1 d . . . . .
H29_3 H 0.438423 0.280163 0.367245 0.066 Uiso 1 1 calc R U . . .
C30_3 C 0.2707(3) 0.2832(2) 0.34101(13) 0.0436(7) Uani 1 1 d . . . . .
H30_3 H 0.244210 0.239595 0.349087 0.052 Uiso 1 1 calc R U . . .
C31_3 C 0.0300(3) 0.08979(16) 0.34986(13) 0.0387(7) Uani 1 1 d . . . . .
C32_3 C 0.0853(4) 0.0665(3) 0.38979(17) 0.0664(12) Uani 1 1 d . . . . .
H32_3 H 0.054797 0.071480 0.419009 0.080 Uiso 1 1 calc R U . . .
C33_3 C 0.1844(5) 0.0361(3) 0.3883(2) 0.0844(17) Uani 1 1 d . . . . .
H33_3 H 0.223142 0.021832 0.416681 0.101 Uiso 1 1 calc R U . . .
C34_3 C 0.2275(5) 0.0262(3) 0.3462(3) 0.0834(18) Uani 1 1 d . . . . .
H34_3 H 0.296673 0.006001 0.345065 0.100 Uiso 1 1 calc R U . . .
C35_3 C 0.1678(6) 0.0464(3) 0.3050(3) 0.098(2) Uani 1 1 d . . . . .
H35_3 H 0.194575 0.037729 0.275117 0.118 Uiso 1 1 calc R U . . .
C36_3 C 0.0700(5) 0.0788(2) 0.30680(18) 0.0682(14) Uani 1 1 d . . . . .
H36_3 H 0.030940 0.093303 0.278567 0.082 Uiso 1 1 calc R U . . .
Te1_4 Te 0.44378(2) 0.21109(2) 0.69818(2) 0.04291(6) Uani 1 1 d . . . . .
Te2_4 Te 0.59530(2) 0.36662(2) 0.64867(2) 0.04791(7) Uani 1 1 d . . . . .
As1_4 As 0.46507(3) 0.25200(2) 0.61555(2) 0.03164(7) Uani 1 1 d . . . . .
C1_4 C 0.5623(2) 0.18675(14) 0.58678(10) 0.0288(5) Uani 1 1 d . . . . .
C2_4 C 0.6819(3) 0.18914(15) 0.59496(10) 0.0300(6) Uani 1 1 d . . . . .
C3_4 C 0.7335(3) 0.13953(17) 0.56865(12) 0.0385(7) Uani 1 1 d . . . . .
H3_4 H 0.813966 0.140244 0.574738 0.046 Uiso 1 1 calc R U . . .
C4_4 C 0.6702(3) 0.08925(17) 0.53386(13) 0.0427(7) Uani 1 1 d . . . . .
H4_4 H 0.706838 0.056216 0.516010 0.051 Uiso 1 1 calc R U . . .
C5_4 C 0.5532(3) 0.08781(16) 0.52550(12) 0.0380(7) Uani 1 1 d . . . . .
H5_4 H 0.509641 0.054141 0.501113 0.046 Uiso 1 1 calc R U . . .
C6_4 C 0.4979(3) 0.13462(15) 0.55202(11) 0.0321(6) Uani 1 1 d . . . . .
C7_4 C 0.7596(2) 0.24402(16) 0.62866(11) 0.0316(6) Uani 1 1 d . . . . .
C8_4 C 0.7918(3) 0.23638(16) 0.67757(11) 0.0331(6) Uani 1 1 d . . . . .
C9_4 C 0.8665(3) 0.28854(19) 0.70731(12) 0.0404(7) Uani 1 1 d . . . . .
H9_4 H 0.886555 0.284564 0.740581 0.048 Uiso 1 1 calc R U . . .
C10_4 C 0.9122(3) 0.34572(19) 0.68963(14) 0.0436(7) Uani 1 1 d . . . . .
C11_4 C 0.8846(3) 0.35006(18) 0.64078(13) 0.0403(7) Uani 1 1 d . . . . .
H11_4 H 0.918727 0.388072 0.628111 0.048 Uiso 1 1 calc R U . . .
C12_4 C 0.8084(3) 0.30050(17) 0.60966(11) 0.0349(6) Uani 1 1 d . . . . .
C13_4 C 0.7501(3) 0.17285(19) 0.69775(13) 0.0421(7) Uani 1 1 d . . . . .
H13A_4 H 0.670159 0.158529 0.683718 0.063 Uiso 1 1 calc R U . . .
H13B_4 H 0.756985 0.183333 0.732892 0.063 Uiso 1 1 calc R U . . .
H13C_4 H 0.795999 0.135318 0.689763 0.063 Uiso 1 1 calc R U . . .
C14_4 C 0.9879(4) 0.4034(2) 0.72290(17) 0.0632(11) Uani 1 1 d . . . . .
H14A_4 H 1.048320 0.421306 0.706349 0.095 Uiso 1 1 calc R U . . .
H14B_4 H 1.021878 0.385506 0.752021 0.095 Uiso 1 1 calc R U . . .
H14C_4 H 0.942497 0.440743 0.731901 0.095 Uiso 1 1 calc R U . . .
C15_4 C 0.7773(3) 0.3089(2) 0.55719(13) 0.0485(8) Uani 1 1 d . . . . .
H15A_4 H 0.808193 0.272987 0.537253 0.073 Uiso 1 1 calc R U . . .
H15B_4 H 0.809260 0.354670 0.551865 0.073 Uiso 1 1 calc R U . . .
H15C_4 H 0.694266 0.304399 0.548327 0.073 Uiso 1 1 calc R U . . .
C16_4 C 0.3704(3) 0.12627(16) 0.54275(12) 0.0369(6) Uani 1 1 d . . . . .
C17_4 C 0.3104(3) 0.08037(17) 0.56616(12) 0.0407(7) Uani 1 1 d . . . . .
C18_4 C 0.1921(3) 0.0732(2) 0.55718(14) 0.0498(9) Uani 1 1 d . . . . .
H18_4 H 0.151336 0.042062 0.573417 0.060 Uiso 1 1 calc R U . . .
C19_4 C 0.1321(3) 0.1104(2) 0.52519(14) 0.0554(10) Uani 1 1 d . . . . .
C20_4 C 0.1934(3) 0.1537(2) 0.50059(14) 0.0540(9) Uani 1 1 d . . . . .
H20_4 H 0.153459 0.178708 0.477991 0.065 Uiso 1 1 calc R U . . .
C21_4 C 0.3116(3) 0.1614(2) 0.50813(13) 0.0471(8) Uani 1 1 d . . . . .
C22_4 C 0.3717(4) 0.03681(19) 0.60024(14) 0.0495(9) Uani 1 1 d . . . . .
H22A_4 H 0.414794 0.005341 0.582362 0.074 Uiso 1 1 calc R U . . .
H22B_4 H 0.315898 0.009770 0.614625 0.074 Uiso 1 1 calc R U . . .
H22C_4 H 0.423988 0.067096 0.625823 0.074 Uiso 1 1 calc R U . . .
C23_4 C 0.0035(4) 0.1045(3) 0.51774(18) 0.0786(16) Uani 1 1 d . . . . .
H23A_4 H -0.026094 0.102602 0.483304 0.118 Uiso 1 1 calc R U . . .
H23B_4 H -0.021071 0.144874 0.535802 0.118 Uiso 1 1 calc R U . . .
H23C_4 H -0.025714 0.062232 0.529270 0.118 Uiso 1 1 calc R U . . .
C24_4 C 0.3755(4) 0.2051(3) 0.47803(18) 0.0649(12) Uani 1 1 d . . . . .
H24A_4 H 0.414769 0.175282 0.457111 0.097 Uiso 1 1 calc R U . . .
H24B_4 H 0.431445 0.239291 0.499385 0.097 Uiso 1 1 calc R U . . .
H24C_4 H 0.321623 0.229113 0.458141 0.097 Uiso 1 1 calc R U . . .
C25_4 C 0.2673(3) 0.17808(18) 0.67797(11) 0.0350(6) Uani 1 1 d . . . . .
C26_4 C 0.2247(3) 0.11505(19) 0.68919(12) 0.0441(8) Uani 1 1 d . . . . .
H26_4 H 0.274590 0.086621 0.704949 0.053 Uiso 1 1 calc R U . . .
C27_4 C 0.1085(4) 0.0933(2) 0.67734(15) 0.0562(10) Uani 1 1 d . . . . .
H27_4 H 0.078910 0.049914 0.684837 0.067 Uiso 1 1 calc R U . . .
C28_4 C 0.0363(3) 0.1352(3) 0.65456(14) 0.0572(11) Uani 1 1 d . . . . .
H28_4 H -0.042788 0.120338 0.646279 0.069 Uiso 1 1 calc R U . . .
C29_4 C 0.0781(3) 0.1980(3) 0.64389(13) 0.0525(9) Uani 1 1 d . . . . .
H29_4 H 0.027762 0.226492 0.628513 0.063 Uiso 1 1 calc R U . . .
C30_4 C 0.1936(3) 0.2200(2) 0.65545(12) 0.0409(7) Uani 1 1 d . . . . .
H30_4 H 0.222337 0.263601 0.648031 0.049 Uiso 1 1 calc R U . . .
C31_4 C 0.4480(3) 0.41656(15) 0.65808(13) 0.0367(6) Uani 1 1 d . . . . .
C32_4 C 0.4368(3) 0.44791(19) 0.70326(13) 0.0432(7) Uani 1 1 d . . . . .
H32_4 H 0.491990 0.443949 0.730426 0.052 Uiso 1 1 calc R U . . .
C33_4 C 0.3456(4) 0.4851(2) 0.70915(17) 0.0576(10) Uani 1 1 d . . . . .
H33_4 H 0.340234 0.508210 0.740106 0.069 Uiso 1 1 calc R U . . .
C34_4 C 0.2623(4) 0.4887(2) 0.6704(2) 0.0618(12) Uani 1 1 d . . . . .
H34_4 H 0.198049 0.512673 0.674702 0.074 Uiso 1 1 calc R U . . .
C35_4 C 0.2735(5) 0.4574(3) 0.6257(2) 0.0843(18) Uani 1 1 d . . . . .
H35_4 H 0.216386 0.459529 0.598850 0.101 Uiso 1 1 calc R U . . .
C36_4 C 0.3668(5) 0.4228(3) 0.61932(17) 0.0742(15) Uani 1 1 d . . . . .
H36_4 H 0.375129 0.403070 0.587838 0.089 Uiso 1 1 calc R U . . .

loop_
_atom_site_aniso_label
_atom_site_aniso_U_11
_atom_site_aniso_U_22
_atom_site_aniso_U_33
_atom_site_aniso_U_23
_atom_site_aniso_U_13
_atom_site_aniso_U_12
Te1_1 0.06426(15) 0.03803(11) 0.03582(11) 0.00759(8) 0.00915(9) 0.01706(10)
Te2_1 0.04042(12) 0.03537(11) 0.07829(16) 0.01955(10) 0.02652(11) 0.00566(9)
As1_1 0.03569(17) 0.02990(15) 0.03912(17) 0.00945(13) 0.01268(13) 0.00494(13)
C1_1 0.0367(15) 0.0292(13) 0.0321(14) 0.0039(11) 0.0099(12) -0.0001(11)
C2_1 0.0364(15) 0.0342(14) 0.0295(13) 0.0027(11) 0.0091(11) 0.0030(12)
C3_1 0.049(2) 0.0483(19) 0.0406(17) 0.0045(14) 0.0164(15) 0.0135(15)
C4_1 0.054(2) 0.056(2) 0.052(2) 0.0040(17) 0.0285(18) 0.0058(17)
C5_1 0.062(2) 0.0435(19) 0.0501(19) 0.0097(15) 0.0299(18) -0.0050(17)
C6_1 0.0469(18) 0.0299(14) 0.0409(16) 0.0057(12) 0.0160(14) -0.0025(13)
C7_1 0.0346(15) 0.0299(13) 0.0329(14) 0.0026(11) 0.0082(11) 0.0083(11)
C8_1 0.0328(15) 0.0353(15) 0.0327(14) 0.0005(11) 0.0074(11) 0.0087(12)
C9_1 0.0442(18) 0.0422(17) 0.0331(15) 0.0071(13) 0.0080(13) 0.0146(14)
C10_1 0.051(2) 0.0343(16) 0.0507(19) 0.0164(14) 0.0183(15) 0.0160(14)
C11_1 0.0452(19) 0.0280(14) 0.056(2) 0.0037(14) 0.0104(15) 0.0040(13)
C12_1 0.0427(17) 0.0320(15) 0.0382(16) -0.0009(12) 0.0054(13) 0.0065(13)
C13_1 0.0399(17) 0.0443(17) 0.0378(16) -0.0033(13) 0.0030(13) 0.0038(14)
C14_1 0.079(3) 0.046(2) 0.068(3) 0.0255(19) 0.029(2) 0.015(2)
C15_1 0.071(3) 0.0430(19) 0.0422(19) -0.0066(15) -0.0001(18) -0.0023(18)
C16_1 0.059(2) 0.0315(15) 0.0426(17) 0.0116(13) 0.0212(15) 0.0012(14)
C17_1 0.068(2) 0.0373(17) 0.0451(18) 0.0112(14) 0.0305(17) -0.0027(16)
C18_1 0.088(3) 0.0307(16) 0.054(2) 0.0125(15) 0.034(2) 0.0025(18)
C19_1 0.103(4) 0.044(2) 0.048(2) 0.0196(17) 0.034(2) 0.022(2)
C20_1 0.096(4) 0.055(2) 0.0385(19) 0.0128(17) 0.012(2) 0.020(2)
C21_1 0.079(3) 0.0410(19) 0.0426(19) 0.0079(15) 0.0112(18) 0.0061(18)
C22_1 0.063(3) 0.045(2) 0.071(3) 0.0010(19) 0.019(2) -0.0121(18)
C23_1 0.136(6) 0.058(3) 0.068(3) 0.026(2) 0.033(3) 0.041(3)
C24_1 0.090(4) 0.053(2) 0.069(3) -0.007(2) -0.008(3) 0.015(2)
C25_1 0.0486(18) 0.0329(15) 0.0316(14) 0.0017(12) 0.0082(13) 0.0107(13)
C26_1 0.054(2) 0.0387(17) 0.0409(17) -0.0005(14) 0.0081(15) 0.0028(15)
C27_1 0.083(3) 0.0352(17) 0.050(2) -0.0007(15) 0.019(2) 0.0017(18)
C28_1 0.094(3) 0.0389(18) 0.0431(19) 0.0075(15) 0.016(2) 0.028(2)
C29_1 0.065(3) 0.061(2) 0.0420(19) 0.0054(17) 0.0059(17) 0.031(2)
C30_1 0.052(2) 0.0417(18) 0.0387(17) -0.0003(14) 0.0057(15) 0.0117(15)
C31_1 0.0331(16) 0.0375(16) 0.0546(19) 0.0095(14) 0.0111(14) 0.0014(13)
C32_1 0.062(3) 0.141(5) 0.054(3) 0.025(3) 0.014(2) 0.035(3)
C33_1 0.053(3) 0.146(6) 0.088(4) 0.042(4) -0.001(3) 0.032(3)
C34_1 0.037(2) 0.058(2) 0.112(4) 0.016(3) 0.013(2) 0.0096(18)
C35_1 0.060(3) 0.049(2) 0.078(3) -0.006(2) 0.021(2) 0.0111(19)
C36_1 0.051(2) 0.0392(17) 0.053(2) -0.0044(15) 0.0030(16) 0.0052(15)
Te1_2 0.04675(12) 0.03253(10) 0.03248(10) 0.00555(7) 0.00355(8) 0.00951(8)
Te2_2 0.03736(11) 0.02769(10) 0.06559(14) 0.00791(9) 0.01977(10) 0.00303(8)
As1_2 0.03013(16) 0.02875(15) 0.03330(15) 0.00555(12) 0.00651(12) 0.00371(12)
C1_2 0.0306(14) 0.0312(14) 0.0303(13) 0.0011(11) 0.0047(11) -0.0024(11)
C2_2 0.0298(14) 0.0365(15) 0.0295(13) -0.0012(11) 0.0054(11) 0.0034(11)
C3_2 0.0371(17) 0.0509(19) 0.0383(16) -0.0019(14) 0.0095(13) 0.0100(14)
C4_2 0.0383(18) 0.059(2) 0.0398(17) -0.0055(15) 0.0155(14) -0.0011(15)
C5_2 0.0462(19) 0.0454(18) 0.0362(16) 0.0013(13) 0.0139(14) -0.0111(15)
C6_2 0.0370(16) 0.0326(14) 0.0344(15) -0.0004(12) 0.0063(12) -0.0064(12)
C7_2 0.0326(15) 0.0328(14) 0.0332(14) 0.0014(11) 0.0075(11) 0.0104(11)
C8_2 0.0349(16) 0.0349(15) 0.0414(16) 0.0000(12) 0.0064(13) 0.0094(12)
C9_2 0.0432(18) 0.0326(15) 0.056(2) 0.0045(14) 0.0097(15) 0.0081(13)
C10_2 0.052(2) 0.0425(18) 0.053(2) 0.0184(16) 0.0149(16) 0.0198(16)
C11_2 0.0475(19) 0.0468(18) 0.0367(16) 0.0095(14) 0.0054(14) 0.0183(15)
C12_2 0.0327(15) 0.0375(15) 0.0354(15) 0.0016(12) 0.0040(12) 0.0115(12)
C13_2 0.057(2) 0.0413(18) 0.0431(18) -0.0073(14) 0.0036(16) 0.0013(16)
C14_2 0.091(4) 0.059(3) 0.071(3) 0.033(2) 0.024(3) 0.015(2)
C15_2 0.0378(17) 0.0457(18) 0.0394(16) -0.0026(14) -0.0023(13) 0.0072(14)
C16_2 0.0503(19) 0.0355(16) 0.0345(15) 0.0080(12) 0.0127(14) -0.0059(14)
C17_2 0.058(2) 0.0351(16) 0.0390(16) 0.0048(13) 0.0250(15) -0.0078(15)
C18_2 0.078(3) 0.0326(16) 0.0474(19) 0.0071(14) 0.0298(19) -0.0002(17)
C19_2 0.089(3) 0.045(2) 0.0443(19) 0.0160(16) 0.027(2) 0.019(2)
C20_2 0.077(3) 0.058(2) 0.0413(19) 0.0115(17) 0.0061(19) 0.017(2)
C21_2 0.068(3) 0.0438(19) 0.0384(17) 0.0080(14) 0.0054(16) 0.0006(17)
C22_2 0.054(2) 0.047(2) 0.052(2) -0.0061(16) 0.0151(17) -0.0142(17)
C23_2 0.130(5) 0.062(3) 0.062(3) 0.020(2) 0.031(3) 0.041(3)
C24_2 0.074(3) 0.056(2) 0.060(3) -0.006(2) -0.014(2) 0.002(2)
C25_2 0.0441(17) 0.0278(13) 0.0309(14) 0.0023(11) 0.0093(12) 0.0063(12)
C26_2 0.056(2) 0.0377(17) 0.0406(17) -0.0008(13) 0.0132(15) -0.0039(15)
C27_2 0.099(4) 0.0310(17) 0.051(2) -0.0012(15) 0.029(2) -0.0050(19)
C28_2 0.115(4) 0.0345(18) 0.047(2) 0.0104(15) 0.026(2) 0.028(2)
C29_2 0.077(3) 0.055(2) 0.0415(19) 0.0076(16) 0.0111(18) 0.034(2)
C30_2 0.0487(19) 0.0385(16) 0.0372(16) 0.0016(13) 0.0044(14) 0.0123(14)
C31_2 0.0310(15) 0.0310(14) 0.0469(17) 0.0014(12) 0.0116(13) 0.0003(11)
C32_2 0.050(2) 0.074(3) 0.045(2) -0.0014(18) 0.0047(17) 0.009(2)
C33_2 0.046(2) 0.090(3) 0.071(3) 0.012(3) -0.006(2) 0.014(2)
C34_2 0.0321(19) 0.067(3) 0.108(4) -0.010(3) 0.011(2) 0.0115(18)
C35_2 0.038(2) 0.106(4) 0.094(4) -0.052(3) 0.009(2) 0.011(2)
C36_2 0.0337(18) 0.081(3) 0.058(2) -0.024(2) 0.0038(16) 0.0061(18)
Te1_3 0.02748(10) 0.05542(13) 0.03622(10) 0.00674(9) 0.00465(7) -0.00272(8)
Te2_3 0.03021(10) 0.02780(9) 0.06503(14) 0.00182(9) 0.01444(9) 0.00047(7)
As1_3 0.02317(14) 0.02921(14) 0.03407(15) 0.00054(12) 0.00558(11) 0.00282(11)
C1_3 0.0286(14) 0.0275(13) 0.0319(13) 0.0016(10) 0.0092(11) 0.0030(10)
C2_3 0.0279(14) 0.0323(13) 0.0295(13) 0.0013(11) 0.0047(11) 0.0058(11)
C3_3 0.0307(15) 0.0469(17) 0.0393(16) -0.0038(13) 0.0079(12) 0.0096(13)
C4_3 0.0414(18) 0.0443(18) 0.0486(19) -0.0094(14) 0.0128(15) 0.0100(14)
C5_3 0.0424(18) 0.0376(16) 0.0470(18) -0.0099(14) 0.0109(15) -0.0001(14)
C6_3 0.0298(15) 0.0326(14) 0.0392(15) -0.0008(12) 0.0079(12) -0.0010(11)
C7_3 0.0220(12) 0.0373(14) 0.0303(13) 0.0022(11) 0.0047(10) 0.0064(11)
C8_3 0.0247(13) 0.0386(15) 0.0323(14) 0.0015(11) 0.0046(11) 0.0087(11)
C9_3 0.0297(15) 0.0544(19) 0.0308(14) -0.0030(13) -0.0007(11) 0.0083(13)
C10_3 0.0248(14) 0.0482(18) 0.0516(19) -0.0111(15) 0.0025(13) 0.0003(13)
C11_3 0.0297(15) 0.0401(16) 0.0549(19) 0.0053(14) 0.0119(14) -0.0022(13)
C12_3 0.0261(14) 0.0418(16) 0.0393(16) 0.0033(13) 0.0092(12) 0.0036(12)
C13_3 0.0402(17) 0.0490(18) 0.0369(16) 0.0125(14) 0.0064(13) 0.0104(14)
C14_3 0.044(2) 0.064(3) 0.073(3) -0.022(2) 0.0040(19) -0.0105(19)
C15_3 0.050(2) 0.067(2) 0.0394(18) 0.0160(16) 0.0138(15) -0.0023(18)
C16_3 0.0323(16) 0.0364(15) 0.0448(17) -0.0129(13) 0.0059(13) -0.0040(12)
C17_3 0.0437(19) 0.0324(15) 0.057(2) -0.0103(14) 0.0165(16) -0.0046(13)
C18_3 0.044(2) 0.050(2) 0.067(2) -0.0179(18) 0.0257(19) -0.0161(16)
C19_3 0.0336(18) 0.071(3) 0.055(2) -0.0260(19) 0.0070(16) -0.0090(17)
C20_3 0.0362(19) 0.082(3) 0.0418(18) -0.0123(18) 0.0007(15) -0.0008(18)
C21_3 0.0350(17) 0.062(2) 0.0379(16) -0.0079(15) 0.0059(13) 0.0001(15)
C22_3 0.069(3) 0.0370(18) 0.082(3) 0.0109(18) 0.030(2) 0.0021(18)
C23_3 0.033(2) 0.115(4) 0.085(3) -0.021(3) 0.007(2) -0.013(2)
C24_3 0.047(2) 0.093(3) 0.055(2) 0.020(2) 0.0126(18) 0.009(2)
C25_3 0.0260(14) 0.0479(17) 0.0335(14) 0.0053(12) 0.0084(11) 0.0024(12)
C26_3 0.0398(18) 0.0499(19) 0.0425(17) 0.0105(14) 0.0095(14) -0.0028(15)
C27_3 0.046(2) 0.063(2) 0.048(2) 0.0071(17) 0.0172(16) -0.0132(17)
C28_3 0.0286(17) 0.095(3) 0.047(2) 0.001(2) 0.0082(15) -0.0096(19)
C29_3 0.0332(18) 0.087(3) 0.046(2) 0.0086(19) 0.0049(15) 0.0132(19)
C30_3 0.0335(17) 0.057(2) 0.0429(17) 0.0121(15) 0.0088(13) 0.0071(15)
C31_3 0.0394(17) 0.0259(13) 0.0533(19) 0.0055(13) 0.0150(14) 0.0035(12)
C32_3 0.068(3) 0.080(3) 0.054(2) 0.004(2) 0.008(2) 0.031(2)
C33_3 0.078(4) 0.088(4) 0.087(4) 0.010(3) -0.005(3) 0.042(3)
C34_3 0.060(3) 0.055(3) 0.154(6) 0.036(3) 0.046(3) 0.033(2)
C35_3 0.115(5) 0.097(4) 0.126(5) 0.059(4) 0.089(4) 0.067(4)
C36_3 0.083(3) 0.070(3) 0.075(3) 0.035(2) 0.049(3) 0.040(3)
Te1_4 0.03006(10) 0.06373(14) 0.03435(10) 0.00266(9) 0.00669(8) 0.00500(9)
Te2_4 0.03524(11) 0.02923(10) 0.07755(16) -0.00548(10) 0.01480(10) 0.00192(8)
As1_4 0.02736(15) 0.02898(15) 0.03858(16) -0.00032(12) 0.00865(12) 0.00423(12)
C1_4 0.0305(14) 0.0268(12) 0.0304(13) 0.0042(10) 0.0098(11) 0.0022(10)
C2_4 0.0311(14) 0.0290(13) 0.0316(13) 0.0049(11) 0.0103(11) 0.0032(11)
C3_4 0.0342(16) 0.0435(17) 0.0394(16) 0.0028(13) 0.0101(13) 0.0098(13)
C4_4 0.055(2) 0.0353(16) 0.0415(17) 0.0005(13) 0.0162(15) 0.0152(15)
C5_4 0.0467(18) 0.0279(13) 0.0382(15) -0.0013(11) 0.0082(13) 0.0020(12)
C6_4 0.0341(15) 0.0268(13) 0.0357(14) 0.0050(11) 0.0087(12) -0.0010(11)
C7_4 0.0247(13) 0.0350(14) 0.0362(14) 0.0014(11) 0.0096(11) 0.0049(11)
C8_4 0.0277(14) 0.0386(15) 0.0347(14) 0.0049(12) 0.0086(11) 0.0075(12)
C9_4 0.0331(16) 0.0535(19) 0.0334(15) 0.0001(13) 0.0048(12) 0.0072(14)
C10_4 0.0319(16) 0.0460(18) 0.0496(19) -0.0052(15) 0.0072(14) 0.0011(13)
C11_4 0.0343(16) 0.0382(16) 0.0487(18) 0.0042(14) 0.0123(14) -0.0015(13)
C12_4 0.0304(14) 0.0385(15) 0.0377(15) 0.0050(12) 0.0115(12) 0.0032(12)
C13_4 0.0385(17) 0.0512(19) 0.0406(17) 0.0147(14) 0.0106(13) 0.0077(14)
C14_4 0.048(2) 0.064(3) 0.066(3) -0.012(2) 0.0017(19) -0.0142(19)
C15_4 0.050(2) 0.058(2) 0.0395(17) 0.0126(15) 0.0136(15) -0.0040(17)
C16_4 0.0361(16) 0.0337(14) 0.0376(15) -0.0041(12) 0.0064(12) -0.0020(12)
C17_4 0.0426(18) 0.0353(15) 0.0404(16) -0.0067(13) 0.0089(14) -0.0046(13)
C18_4 0.0433(19) 0.055(2) 0.0458(19) -0.0111(16) 0.0166(15) -0.0153(16)
C19_4 0.0354(18) 0.079(3) 0.0435(19) -0.0157(18) 0.0050(15) -0.0048(18)
C20_4 0.0366(19) 0.078(3) 0.0448(19) 0.0031(18) 0.0026(15) 0.0084(18)
C21_4 0.0400(18) 0.057(2) 0.0433(18) 0.0061(15) 0.0061(14) 0.0049(16)
C22_4 0.060(2) 0.0361(17) 0.054(2) 0.0087(15) 0.0181(18) -0.0028(16)
C23_4 0.036(2) 0.128(5) 0.062(3) -0.018(3) 0.0086(19) -0.003(2)
C24_4 0.050(2) 0.084(3) 0.074(3) 0.042(2) 0.019(2) 0.019(2)
C25_4 0.0273(14) 0.0480(17) 0.0313(14) 0.0032(12) 0.0102(11) 0.0057(12)
C26_4 0.049(2) 0.0474(18) 0.0380(16) 0.0058(14) 0.0157(14) 0.0013(15)
C27_4 0.059(2) 0.059(2) 0.049(2) -0.0025(17) 0.0268(18) -0.0150(19)
C28_4 0.0337(18) 0.088(3) 0.0455(19) -0.0063(19) 0.0130(15) -0.0052(19)
C29_4 0.0350(18) 0.085(3) 0.0390(17) 0.0042(18) 0.0078(14) 0.0171(18)
C30_4 0.0349(16) 0.0536(19) 0.0379(16) 0.0087(14) 0.0121(13) 0.0103(14)
C31_4 0.0362(16) 0.0249(13) 0.0488(17) 0.0033(12) 0.0065(13) 0.0046(11)
C32_4 0.0352(17) 0.0491(19) 0.0461(18) 0.0071(15) 0.0098(14) 0.0024(14)
C33_4 0.051(2) 0.057(2) 0.068(3) -0.0033(19) 0.027(2) 0.0037(18)
C34_4 0.039(2) 0.0419(19) 0.108(4) 0.015(2) 0.015(2) 0.0153(16)
C35_4 0.072(3) 0.083(4) 0.091(4) 0.012(3) -0.024(3) 0.036(3)
C36_4 0.081(3) 0.085(3) 0.051(2) -0.007(2) -0.010(2) 0.038(3)

_geom_special_details            
; 
 All esds (except the esd in the dihedral angle between two l.s. planes) 
 are estimated using the full covariance matrix.  The cell esds are taken 
 into account individually in the estimation of esds in distances, angles 
 and torsion angles; correlations between esds in cell parameters are only 
 used when they are defined by crystal symmetry.  An approximate (isotropic) 
 treatment of cell esds is used for estimating esds involving l.s. planes. 
;

loop_
_geom_bond_atom_site_label_1
_geom_bond_atom_site_label_2
_geom_bond_distance
_geom_bond_site_symmetry_2
_geom_bond_publ_flag
Te1_1 C25_1 2.119(3) . ?
Te1_1 As1_1 2.6028(4) . ?
Te2_1 C31_1 2.129(3) . ?
Te2_1 As1_1 2.6013(4) . ?
As1_1 C1_1 1.987(3) . ?
C1_1 C2_1 1.403(4) . ?
C1_1 C6_1 1.413(4) . ?
C2_1 C3_1 1.396(5) . ?
C2_1 C7_1 1.503(4) . ?
C3_1 C4_1 1.382(5) . ?
C3_1 H3_1 0.9500 . ?
C4_1 C5_1 1.376(6) . ?
C4_1 H4_1 0.9500 . ?
C5_1 C6_1 1.395(5) . ?
C5_1 H5_1 0.9500 . ?
C6_1 C16_1 1.492(5) . ?
C7_1 C12_1 1.402(4) . ?
C7_1 C8_1 1.402(4) . ?
C8_1 C9_1 1.392(5) . ?
C8_1 C13_1 1.504(5) . ?
C9_1 C10_1 1.388(5) . ?
C9_1 H9_1 0.9500 . ?
C10_1 C11_1 1.382(5) . ?
C10_1 C14_1 1.514(5) . ?
C11_1 C12_1 1.392(5) . ?
C11_1 H11_1 0.9500 . ?
C12_1 C15_1 1.506(5) . ?
C13_1 H13A_1 0.9800 . ?
C13_1 H13B_1 0.9800 . ?
C13_1 H13C_1 0.9800 . ?
C14_1 H14A_1 0.9800 . ?
C14_1 H14B_1 0.9800 . ?
C14_1 H14C_1 0.9800 . ?
C15_1 H15A_1 0.9800 . ?
C15_1 H15B_1 0.9800 . ?
C15_1 H15C_1 0.9800 . ?
C16_1 C21_1 1.395(6) . ?
C16_1 C17_1 1.409(5) . ?
C17_1 C18_1 1.405(6) . ?
C17_1 C22_1 1.489(7) . ?
C18_1 C19_1 1.377(7) . ?
C18_1 H18_1 0.9500 . ?
C19_1 C20_1 1.390(7) . ?
C19_1 C23_1 1.503(6) . ?
C20_1 C21_1 1.393(6) . ?
C20_1 H20_1 0.9500 . ?
C21_1 C24_1 1.514(6) . ?
C22_1 H22A_1 0.9800 . ?
C22_1 H22B_1 0.9800 . ?
C22_1 H22C_1 0.9800 . ?
C23_1 H23A_1 0.9800 . ?
C23_1 H23B_1 0.9800 . ?
C23_1 H23C_1 0.9800 . ?
C24_1 H24A_1 0.9800 . ?
C24_1 H24B_1 0.9800 . ?
C24_1 H24C_1 0.9800 . ?
C25_1 C30_1 1.388(5) . ?
C25_1 C26_1 1.402(5) . ?
C26_1 C27_1 1.382(6) . ?
C26_1 H26_1 0.9500 . ?
C27_1 C28_1 1.383(7) . ?
C27_1 H27_1 0.9500 . ?
C28_1 C29_1 1.374(7) . ?
C28_1 H28_1 0.9500 . ?
C29_1 C30_1 1.393(5) . ?
C29_1 H29_1 0.9500 . ?
C30_1 H30_1 0.9500 . ?
C31_1 C32_1 1.363(6) . ?
C31_1 C36_1 1.383(5) . ?
C32_1 C33_1 1.389(8) . ?
C32_1 H32_1 0.9500 . ?
C33_1 C34_1 1.356(9) . ?
C33_1 H33_1 0.9500 . ?
C34_1 C35_1 1.394(7) . ?
C34_1 H34_1 0.9500 . ?
C35_1 C36_1 1.383(6) . ?
C35_1 H35_1 0.9500 . ?
C36_1 H36_1 0.9500 . ?
Te1_2 C25_2 2.114(3) . ?
Te1_2 As1_2 2.6081(4) . ?
Te2_2 C31_2 2.123(3) . ?
Te2_2 As1_2 2.6059(4) . ?
As1_2 C1_2 1.991(3) . ?
C1_2 C2_2 1.401(4) . ?
C1_2 C6_2 1.415(4) . ?
C2_2 C3_2 1.402(4) . ?
C2_2 C7_2 1.497(4) . ?
C3_2 C4_2 1.376(5) . ?
C3_2 H3_2 0.9500 . ?
C4_2 C5_2 1.381(6) . ?
C4_2 H4_2 0.9500 . ?
C5_2 C6_2 1.395(5) . ?
C5_2 H5_2 0.9500 . ?
C6_2 C16_2 1.490(5) . ?
C7_2 C8_2 1.405(4) . ?
C7_2 C12_2 1.406(4) . ?
C8_2 C9_2 1.391(5) . ?
C8_2 C13_2 1.505(5) . ?
C9_2 C10_2 1.387(6) . ?
C9_2 H9_2 0.9500 . ?
C10_2 C11_2 1.385(6) . ?
C10_2 C14_2 1.513(5) . ?
C11_2 C12_2 1.396(5) . ?
C11_2 H11_2 0.9500 . ?
C12_2 C15_2 1.505(5) . ?
C13_2 H13A_2 0.9800 . ?
C13_2 H13B_2 0.9800 . ?
C13_2 H13C_2 0.9800 . ?
C14_2 H14A_2 0.9800 . ?
C14_2 H14B_2 0.9800 . ?
C14_2 H14C_2 0.9800 . ?
C15_2 H15A_2 0.9800 . ?
C15_2 H15B_2 0.9800 . ?
C15_2 H15C_2 0.9800 . ?
C16_2 C21_2 1.400(5) . ?
C16_2 C17_2 1.410(5) . ?
C17_2 C18_2 1.402(6) . ?
C17_2 C22_2 1.493(6) . ?
C18_2 C19_2 1.381(7) . ?
C18_2 H18_2 0.9500 . ?
C19_2 C20_2 1.386(6) . ?
C19_2 C23_2 1.503(6) . ?
C20_2 C21_2 1.386(6) . ?
C20_2 H20_2 0.9500 . ?
C21_2 C24_2 1.515(6) . ?
C22_2 H22A_2 0.9800 . ?
C22_2 H22B_2 0.9800 . ?
C22_2 H22C_2 0.9800 . ?
C23_2 H23A_2 0.9800 . ?
C23_2 H23B_2 0.9800 . ?
C23_2 H23C_2 0.9800 . ?
C24_2 H24A_2 0.9800 . ?
C24_2 H24B_2 0.9800 . ?
C24_2 H24C_2 0.9800 . ?
C25_2 C30_2 1.395(5) . ?
C25_2 C26_2 1.398(5) . ?
C26_2 C27_2 1.379(6) . ?
C26_2 H26_2 0.9500 . ?
C27_2 C28_2 1.378(8) . ?
C27_2 H27_2 0.9500 . ?
C28_2 C29_2 1.381(7) . ?
C28_2 H28_2 0.9500 . ?
C29_2 C30_2 1.394(5) . ?
C29_2 H29_2 0.9500 . ?
C30_2 H30_2 0.9500 . ?
C31_2 C32_2 1.373(5) . ?
C31_2 C36_2 1.377(5) . ?
C32_2 C33_2 1.388(7) . ?
C32_2 H32_2 0.9500 . ?
C33_2 C34_2 1.355(7) . ?
C33_2 H33_2 0.9500 . ?
C34_2 C35_2 1.390(7) . ?
C34_2 H34_2 0.9500 . ?
C35_2 C36_2 1.387(6) . ?
C35_2 H35_2 0.9500 . ?
C36_2 H36_2 0.9500 . ?
Te1_3 C25_3 2.116(3) . ?
Te1_3 As1_3 2.6098(4) . ?
Te2_3 C31_3 2.123(3) . ?
Te2_3 As1_3 2.6018(4) . ?
As1_3 C1_3 1.995(3) . ?
C1_3 C2_3 1.405(4) . ?
C1_3 C6_3 1.412(4) . ?
C2_3 C3_3 1.401(4) . ?
C2_3 C7_3 1.499(4) . ?
C3_3 C4_3 1.386(5) . ?
C3_3 H3_3 0.9500 . ?
C4_3 C5_3 1.383(5) . ?
C4_3 H4_3 0.9500 . ?
C5_3 C6_3 1.393(5) . ?
C5_3 H5_3 0.9500 . ?
C6_3 C16_3 1.503(4) . ?
C7_3 C12_3 1.396(4) . ?
C7_3 C8_3 1.401(4) . ?
C8_3 C9_3 1.399(4) . ?
C8_3 C13_3 1.502(5) . ?
C9_3 C10_3 1.381(5) . ?
C9_3 H9_3 0.9500 . ?
C10_3 C11_3 1.386(5) . ?
C10_3 C14_3 1.509(5) . ?
C11_3 C12_3 1.402(5) . ?
C11_3 H11_3 0.9500 . ?
C12_3 C15_3 1.504(5) . ?
C13_3 H13A_3 0.9800 . ?
C13_3 H13B_3 0.9800 . ?
C13_3 H13C_3 0.9800 . ?
C14_3 H14A_3 0.9800 . ?
C14_3 H14B_3 0.9800 . ?
C14_3 H14C_3 0.9800 . ?
C15_3 H15A_3 0.9800 . ?
C15_3 H15B_3 0.9800 . ?
C15_3 H15C_3 0.9800 . ?
C16_3 C17_3 1.383(5) . ?
C16_3 C21_3 1.403(5) . ?
C17_3 C18_3 1.412(5) . ?
C17_3 C22_3 1.506(6) . ?
C18_3 C19_3 1.387(7) . ?
C18_3 H18_3 0.9500 . ?
C19_3 C20_3 1.374(6) . ?
C19_3 C23_3 1.508(6) . ?
C20_3 C21_3 1.394(5) . ?
C20_3 H20_3 0.9500 . ?
C21_3 C24_3 1.504(6) . ?
C22_3 H22A_3 0.9800 . ?
C22_3 H22B_3 0.9800 . ?
C22_3 H22C_3 0.9800 . ?
C23_3 H23A_3 0.9800 . ?
C23_3 H23B_3 0.9800 . ?
C23_3 H23C_3 0.9800 . ?
C24_3 H24A_3 0.9800 . ?
C24_3 H24B_3 0.9800 . ?
C24_3 H24C_3 0.9800 . ?
C25_3 C26_3 1.389(5) . ?
C25_3 C30_3 1.391(5) . ?
C26_3 C27_3 1.381(5) . ?
C26_3 H26_3 0.9500 . ?
C27_3 C28_3 1.382(7) . ?
C27_3 H27_3 0.9500 . ?
C28_3 C29_3 1.367(7) . ?
C28_3 H28_3 0.9500 . ?
C29_3 C30_3 1.395(5) . ?
C29_3 H29_3 0.9500 . ?
C30_3 H30_3 0.9500 . ?
C31_3 C32_3 1.368(6) . ?
C31_3 C36_3 1.375(5) . ?
C32_3 C33_3 1.378(7) . ?
C32_3 H32_3 0.9500 . ?
C33_3 C34_3 1.366(8) . ?
C33_3 H33_3 0.9500 . ?
C34_3 C35_3 1.391(9) . ?
C34_3 H34_3 0.9500 . ?
C35_3 C36_3 1.383(7) . ?
C35_3 H35_3 0.9500 . ?
C36_3 H36_3 0.9500 . ?
Te1_4 C25_4 2.122(3) . ?
Te1_4 As1_4 2.6004(4) . ?
Te2_4 C31_4 2.123(3) . ?
Te2_4 As1_4 2.6010(4) . ?
As1_4 C1_4 1.985(3) . ?
C1_4 C2_4 1.409(4) . ?
C1_4 C6_4 1.411(4) . ?
C2_4 C3_4 1.395(4) . ?
C2_4 C7_4 1.494(4) . ?
C3_4 C4_4 1.385(5) . ?
C3_4 H3_4 0.9500 . ?
C4_4 C5_4 1.380(5) . ?
C4_4 H4_4 0.9500 . ?
C5_4 C6_4 1.389(4) . ?
C5_4 H5_4 0.9500 . ?
C6_4 C16_4 1.498(4) . ?
C7_4 C12_4 1.405(4) . ?
C7_4 C8_4 1.409(4) . ?
C8_4 C9_4 1.397(5) . ?
C8_4 C13_4 1.505(5) . ?
C9_4 C10_4 1.381(5) . ?
C9_4 H9_4 0.9500 . ?
C10_4 C11_4 1.386(5) . ?
C10_4 C14_4 1.511(5) . ?
C11_4 C12_4 1.393(5) . ?
C11_4 H11_4 0.9500 . ?
C12_4 C15_4 1.507(5) . ?
C13_4 H13A_4 0.9800 . ?
C13_4 H13B_4 0.9800 . ?
C13_4 H13C_4 0.9800 . ?
C14_4 H14A_4 0.9800 . ?
C14_4 H14B_4 0.9800 . ?
C14_4 H14C_4 0.9800 . ?
C15_4 H15A_4 0.9800 . ?
C15_4 H15B_4 0.9800 . ?
C15_4 H15C_4 0.9800 . ?
C16_4 C17_4 1.389(5) . ?
C16_4 C21_4 1.402(5) . ?
C17_4 C18_4 1.390(5) . ?
C17_4 C22_4 1.513(5) . ?
C18_4 C19_4 1.385(7) . ?
C18_4 H18_4 0.9500 . ?
C19_4 C20_4 1.386(6) . ?
C19_4 C23_4 1.512(6) . ?
C20_4 C21_4 1.389(5) . ?
C20_4 H20_4 0.9500 . ?
C21_4 C24_4 1.515(5) . ?
C22_4 H22A_4 0.9800 . ?
C22_4 H22B_4 0.9800 . ?
C22_4 H22C_4 0.9800 . ?
C23_4 H23A_4 0.9800 . ?
C23_4 H23B_4 0.9800 . ?
C23_4 H23C_4 0.9800 . ?
C24_4 H24A_4 0.9800 . ?
C24_4 H24B_4 0.9800 . ?
C24_4 H24C_4 0.9800 . ?
C25_4 C26_4 1.383(5) . ?
C25_4 C30_4 1.393(5) . ?
C26_4 C27_4 1.394(6) . ?
C26_4 H26_4 0.9500 . ?
C27_4 C28_4 1.385(7) . ?
C27_4 H27_4 0.9500 . ?
C28_4 C29_4 1.368(7) . ?
C28_4 H28_4 0.9500 . ?
C29_4 C30_4 1.387(5) . ?
C29_4 H29_4 0.9500 . ?
C30_4 H30_4 0.9500 . ?
C31_4 C36_4 1.376(6) . ?
C31_4 C32_4 1.380(5) . ?
C32_4 C33_4 1.383(6) . ?
C32_4 H32_4 0.9500 . ?
C33_4 C34_4 1.379(7) . ?
C33_4 H33_4 0.9500 . ?
C34_4 C35_4 1.367(8) . ?
C34_4 H34_4 0.9500 . ?
C35_4 C36_4 1.380(7) . ?
C35_4 H35_4 0.9500 . ?
C36_4 H36_4 0.9500 . ?

loop_
_geom_angle_atom_site_label_1
_geom_angle_atom_site_label_2
_geom_angle_atom_site_label_3
_geom_angle
_geom_angle_site_symmetry_1
_geom_angle_site_symmetry_3
_geom_angle_publ_flag
C25_1 Te1_1 As1_1 94.18(9) . . ?
C31_1 Te2_1 As1_1 89.05(9) . . ?
C1_1 As1_1 Te2_1 106.74(9) . . ?
C1_1 As1_1 Te1_1 104.32(9) . . ?
Te2_1 As1_1 Te1_1 97.752(14) . . ?
C2_1 C1_1 C6_1 119.1(3) . . ?
C2_1 C1_1 As1_1 128.9(2) . . ?
C6_1 C1_1 As1_1 111.9(2) . . ?
C3_1 C2_1 C1_1 119.6(3) . . ?
C3_1 C2_1 C7_1 115.9(3) . . ?
C1_1 C2_1 C7_1 124.5(3) . . ?
C4_1 C3_1 C2_1 121.3(3) . . ?
C4_1 C3_1 H3_1 119.3 . . ?
C2_1 C3_1 H3_1 119.3 . . ?
C5_1 C4_1 C3_1 119.2(3) . . ?
C5_1 C4_1 H4_1 120.4 . . ?
C3_1 C4_1 H4_1 120.4 . . ?
C4_1 C5_1 C6_1 121.5(3) . . ?
C4_1 C5_1 H5_1 119.3 . . ?
C6_1 C5_1 H5_1 119.3 . . ?
C5_1 C6_1 C1_1 119.3(3) . . ?
C5_1 C6_1 C16_1 118.3(3) . . ?
C1_1 C6_1 C16_1 122.3(3) . . ?
C12_1 C7_1 C8_1 120.3(3) . . ?
C12_1 C7_1 C2_1 118.9(3) . . ?
C8_1 C7_1 C2_1 120.6(3) . . ?
C9_1 C8_1 C7_1 118.7(3) . . ?
C9_1 C8_1 C13_1 120.0(3) . . ?
C7_1 C8_1 C13_1 121.2(3) . . ?
C10_1 C9_1 C8_1 121.7(3) . . ?
C10_1 C9_1 H9_1 119.1 . . ?
C8_1 C9_1 H9_1 119.1 . . ?
C11_1 C10_1 C9_1 118.4(3) . . ?
C11_1 C10_1 C14_1 120.0(4) . . ?
C9_1 C10_1 C14_1 121.5(4) . . ?
C10_1 C11_1 C12_1 121.9(3) . . ?
C10_1 C11_1 H11_1 119.0 . . ?
C12_1 C11_1 H11_1 119.0 . . ?
C11_1 C12_1 C7_1 118.6(3) . . ?
C11_1 C12_1 C15_1 120.2(3) . . ?
C7_1 C12_1 C15_1 121.2(3) . . ?
C8_1 C13_1 H13A_1 109.5 . . ?
C8_1 C13_1 H13B_1 109.5 . . ?
H13A_1 C13_1 H13B_1 109.5 . . ?
C8_1 C13_1 H13C_1 109.5 . . ?
H13A_1 C13_1 H13C_1 109.5 . . ?
H13B_1 C13_1 H13C_1 109.5 . . ?
C10_1 C14_1 H14A_1 109.5 . . ?
C10_1 C14_1 H14B_1 109.5 . . ?
H14A_1 C14_1 H14B_1 109.5 . . ?
C10_1 C14_1 H14C_1 109.5 . . ?
H14A_1 C14_1 H14C_1 109.5 . . ?
H14B_1 C14_1 H14C_1 109.5 . . ?
C12_1 C15_1 H15A_1 109.5 . . ?
C12_1 C15_1 H15B_1 109.5 . . ?
H15A_1 C15_1 H15B_1 109.5 . . ?
C12_1 C15_1 H15C_1 109.5 . . ?
H15A_1 C15_1 H15C_1 109.5 . . ?
H15B_1 C15_1 H15C_1 109.5 . . ?
C21_1 C16_1 C17_1 119.6(4) . . ?
C21_1 C16_1 C6_1 120.4(3) . . ?
C17_1 C16_1 C6_1 119.9(4) . . ?
C18_1 C17_1 C16_1 118.7(4) . . ?
C18_1 C17_1 C22_1 119.9(4) . . ?
C16_1 C17_1 C22_1 121.4(4) . . ?
C19_1 C18_1 C17_1 122.1(4) . . ?
C19_1 C18_1 H18_1 119.0 . . ?
C17_1 C18_1 H18_1 119.0 . . ?
C18_1 C19_1 C20_1 118.1(4) . . ?
C18_1 C19_1 C23_1 121.3(5) . . ?
C20_1 C19_1 C23_1 120.6(5) . . ?
C19_1 C20_1 C21_1 121.8(5) . . ?
C19_1 C20_1 H20_1 119.1 . . ?
C21_1 C20_1 H20_1 119.1 . . ?
C20_1 C21_1 C16_1 119.5(4) . . ?
C20_1 C21_1 C24_1 119.9(4) . . ?
C16_1 C21_1 C24_1 120.6(4) . . ?
C17_1 C22_1 H22A_1 109.5 . . ?
C17_1 C22_1 H22B_1 109.5 . . ?
H22A_1 C22_1 H22B_1 109.5 . . ?
C17_1 C22_1 H22C_1 109.5 . . ?
H22A_1 C22_1 H22C_1 109.5 . . ?
H22B_1 C22_1 H22C_1 109.5 . . ?
C19_1 C23_1 H23A_1 109.5 . . ?
C19_1 C23_1 H23B_1 109.5 . . ?
H23A_1 C23_1 H23B_1 109.5 . . ?
C19_1 C23_1 H23C_1 109.5 . . ?
H23A_1 C23_1 H23C_1 109.5 . . ?
H23B_1 C23_1 H23C_1 109.5 . . ?
C21_1 C24_1 H24A_1 109.5 . . ?
C21_1 C24_1 H24B_1 109.5 . . ?
H24A_1 C24_1 H24B_1 109.5 . . ?
C21_1 C24_1 H24C_1 109.5 . . ?
H24A_1 C24_1 H24C_1 109.5 . . ?
H24B_1 C24_1 H24C_1 109.5 . . ?
C30_1 C25_1 C26_1 119.7(3) . . ?
C30_1 C25_1 Te1_1 121.7(3) . . ?
C26_1 C25_1 Te1_1 118.5(3) . . ?
C27_1 C26_1 C25_1 119.6(4) . . ?
C27_1 C26_1 H26_1 120.2 . . ?
C25_1 C26_1 H26_1 120.2 . . ?
C26_1 C27_1 C28_1 120.3(4) . . ?
C26_1 C27_1 H27_1 119.8 . . ?
C28_1 C27_1 H27_1 119.8 . . ?
C29_1 C28_1 C27_1 120.2(4) . . ?
C29_1 C28_1 H28_1 119.9 . . ?
C27_1 C28_1 H28_1 119.9 . . ?
C28_1 C29_1 C30_1 120.4(4) . . ?
C28_1 C29_1 H29_1 119.8 . . ?
C30_1 C29_1 H29_1 119.8 . . ?
C25_1 C30_1 C29_1 119.6(4) . . ?
C25_1 C30_1 H30_1 120.2 . . ?
C29_1 C30_1 H30_1 120.2 . . ?
C32_1 C31_1 C36_1 119.0(4) . . ?
C32_1 C31_1 Te2_1 120.7(3) . . ?
C36_1 C31_1 Te2_1 120.1(3) . . ?
C31_1 C32_1 C33_1 120.8(5) . . ?
C31_1 C32_1 H32_1 119.6 . . ?
C33_1 C32_1 H32_1 119.6 . . ?
C34_1 C33_1 C32_1 120.5(5) . . ?
C34_1 C33_1 H33_1 119.7 . . ?
C32_1 C33_1 H33_1 119.7 . . ?
C33_1 C34_1 C35_1 119.3(4) . . ?
C33_1 C34_1 H34_1 120.4 . . ?
C35_1 C34_1 H34_1 120.4 . . ?
C36_1 C35_1 C34_1 119.9(4) . . ?
C36_1 C35_1 H35_1 120.1 . . ?
C34_1 C35_1 H35_1 120.1 . . ?
C35_1 C36_1 C31_1 120.4(4) . . ?
C35_1 C36_1 H36_1 119.8 . . ?
C31_1 C36_1 H36_1 119.8 . . ?
C25_2 Te1_2 As1_2 95.74(8) . . ?
C31_2 Te2_2 As1_2 88.15(9) . . ?
C1_2 As1_2 Te2_2 106.31(9) . . ?
C1_2 As1_2 Te1_2 104.97(8) . . ?
Te2_2 As1_2 Te1_2 96.779(13) . . ?
C2_2 C1_2 C6_2 119.2(3) . . ?
C2_2 C1_2 As1_2 128.5(2) . . ?
C6_2 C1_2 As1_2 112.1(2) . . ?
C1_2 C2_2 C3_2 119.2(3) . . ?
C1_2 C2_2 C7_2 124.6(3) . . ?
C3_2 C2_2 C7_2 116.2(3) . . ?
C4_2 C3_2 C2_2 121.6(3) . . ?
C4_2 C3_2 H3_2 119.2 . . ?
C2_2 C3_2 H3_2 119.2 . . ?
C3_2 C4_2 C5_2 119.3(3) . . ?
C3_2 C4_2 H4_2 120.4 . . ?
C5_2 C4_2 H4_2 120.4 . . ?
C4_2 C5_2 C6_2 121.2(3) . . ?
C4_2 C5_2 H5_2 119.4 . . ?
C6_2 C5_2 H5_2 119.4 . . ?
C5_2 C6_2 C1_2 119.5(3) . . ?
C5_2 C6_2 C16_2 118.6(3) . . ?
C1_2 C6_2 C16_2 121.9(3) . . ?
C8_2 C7_2 C12_2 120.3(3) . . ?
C8_2 C7_2 C2_2 118.9(3) . . ?
C12_2 C7_2 C2_2 120.6(3) . . ?
C9_2 C8_2 C7_2 118.5(3) . . ?
C9_2 C8_2 C13_2 120.3(3) . . ?
C7_2 C8_2 C13_2 121.1(3) . . ?
C10_2 C9_2 C8_2 122.0(3) . . ?
C10_2 C9_2 H9_2 119.0 . . ?
C8_2 C9_2 H9_2 119.0 . . ?
C11_2 C10_2 C9_2 118.6(3) . . ?
C11_2 C10_2 C14_2 120.6(4) . . ?
C9_2 C10_2 C14_2 120.7(4) . . ?
C10_2 C11_2 C12_2 121.5(3) . . ?
C10_2 C11_2 H11_2 119.2 . . ?
C12_2 C11_2 H11_2 119.2 . . ?
C11_2 C12_2 C7_2 118.8(3) . . ?
C11_2 C12_2 C15_2 119.6(3) . . ?
C7_2 C12_2 C15_2 121.6(3) . . ?
C8_2 C13_2 H13A_2 109.5 . . ?
C8_2 C13_2 H13B_2 109.5 . . ?
H13A_2 C13_2 H13B_2 109.5 . . ?
C8_2 C13_2 H13C_2 109.5 . . ?
H13A_2 C13_2 H13C_2 109.5 . . ?
H13B_2 C13_2 H13C_2 109.5 . . ?
C10_2 C14_2 H14A_2 109.5 . . ?
C10_2 C14_2 H14B_2 109.5 . . ?
H14A_2 C14_2 H14B_2 109.5 . . ?
C10_2 C14_2 H14C_2 109.5 . . ?
H14A_2 C14_2 H14C_2 109.5 . . ?
H14B_2 C14_2 H14C_2 109.5 . . ?
C12_2 C15_2 H15A_2 109.5 . . ?
C12_2 C15_2 H15B_2 109.5 . . ?
H15A_2 C15_2 H15B_2 109.5 . . ?
C12_2 C15_2 H15C_2 109.5 . . ?
H15A_2 C15_2 H15C_2 109.5 . . ?
H15B_2 C15_2 H15C_2 109.5 . . ?
C21_2 C16_2 C17_2 119.7(3) . . ?
C21_2 C16_2 C6_2 120.8(3) . . ?
C17_2 C16_2 C6_2 119.5(3) . . ?
C18_2 C17_2 C16_2 118.4(4) . . ?
C18_2 C17_2 C22_2 120.2(3) . . ?
C16_2 C17_2 C22_2 121.4(4) . . ?
C19_2 C18_2 C17_2 122.1(4) . . ?
C19_2 C18_2 H18_2 118.9 . . ?
C17_2 C18_2 H18_2 118.9 . . ?
C18_2 C19_2 C20_2 118.2(4) . . ?
C18_2 C19_2 C23_2 120.9(4) . . ?
C20_2 C19_2 C23_2 120.9(5) . . ?
C19_2 C20_2 C21_2 122.0(4) . . ?
C19_2 C20_2 H20_2 119.0 . . ?
C21_2 C20_2 H20_2 119.0 . . ?
C20_2 C21_2 C16_2 119.4(4) . . ?
C20_2 C21_2 C24_2 120.4(4) . . ?
C16_2 C21_2 C24_2 120.2(4) . . ?
C17_2 C22_2 H22A_2 109.5 . . ?
C17_2 C22_2 H22B_2 109.5 . . ?
H22A_2 C22_2 H22B_2 109.5 . . ?
C17_2 C22_2 H22C_2 109.5 . . ?
H22A_2 C22_2 H22C_2 109.5 . . ?
H22B_2 C22_2 H22C_2 109.5 . . ?
C19_2 C23_2 H23A_2 109.5 . . ?
C19_2 C23_2 H23B_2 109.5 . . ?
H23A_2 C23_2 H23B_2 109.5 . . ?
C19_2 C23_2 H23C_2 109.5 . . ?
H23A_2 C23_2 H23C_2 109.5 . . ?
H23B_2 C23_2 H23C_2 109.5 . . ?
C21_2 C24_2 H24A_2 109.5 . . ?
C21_2 C24_2 H24B_2 109.5 . . ?
H24A_2 C24_2 H24B_2 109.5 . . ?
C21_2 C24_2 H24C_2 109.5 . . ?
H24A_2 C24_2 H24C_2 109.5 . . ?
H24B_2 C24_2 H24C_2 109.5 . . ?
C30_2 C25_2 C26_2 119.8(3) . . ?
C30_2 C25_2 Te1_2 121.4(2) . . ?
C26_2 C25_2 Te1_2 118.8(3) . . ?
C27_2 C26_2 C25_2 119.7(4) . . ?
C27_2 C26_2 H26_2 120.1 . . ?
C25_2 C26_2 H26_2 120.1 . . ?
C28_2 C27_2 C26_2 120.6(4) . . ?
C28_2 C27_2 H27_2 119.7 . . ?
C26_2 C27_2 H27_2 119.7 . . ?
C27_2 C28_2 C29_2 120.4(4) . . ?
C27_2 C28_2 H28_2 119.8 . . ?
C29_2 C28_2 H28_2 119.8 . . ?
C28_2 C29_2 C30_2 119.9(4) . . ?
C28_2 C29_2 H29_2 120.0 . . ?
C30_2 C29_2 H29_2 120.0 . . ?
C29_2 C30_2 C25_2 119.6(4) . . ?
C29_2 C30_2 H30_2 120.2 . . ?
C25_2 C30_2 H30_2 120.2 . . ?
C32_2 C31_2 C36_2 119.2(4) . . ?
C32_2 C31_2 Te2_2 121.1(3) . . ?
C36_2 C31_2 Te2_2 119.6(3) . . ?
C31_2 C32_2 C33_2 120.7(4) . . ?
C31_2 C32_2 H32_2 119.7 . . ?
C33_2 C32_2 H32_2 119.7 . . ?
C34_2 C33_2 C32_2 120.4(4) . . ?
C34_2 C33_2 H33_2 119.8 . . ?
C32_2 C33_2 H33_2 119.8 . . ?
C33_2 C34_2 C35_2 119.3(4) . . ?
C33_2 C34_2 H34_2 120.3 . . ?
C35_2 C34_2 H34_2 120.3 . . ?
C36_2 C35_2 C34_2 120.3(4) . . ?
C36_2 C35_2 H35_2 119.8 . . ?
C34_2 C35_2 H35_2 119.8 . . ?
C31_2 C36_2 C35_2 120.0(4) . . ?
C31_2 C36_2 H36_2 120.0 . . ?
C35_2 C36_2 H36_2 120.0 . . ?
C25_3 Te1_3 As1_3 95.58(8) . . ?
C31_3 Te2_3 As1_3 88.78(9) . . ?
C1_3 As1_3 Te2_3 106.52(8) . . ?
C1_3 As1_3 Te1_3 104.61(8) . . ?
Te2_3 As1_3 Te1_3 97.345(13) . . ?
C2_3 C1_3 C6_3 119.3(3) . . ?
C2_3 C1_3 As1_3 128.5(2) . . ?
C6_3 C1_3 As1_3 112.1(2) . . ?
C3_3 C2_3 C1_3 119.1(3) . . ?
C3_3 C2_3 C7_3 116.2(3) . . ?
C1_3 C2_3 C7_3 124.7(3) . . ?
C4_3 C3_3 C2_3 121.5(3) . . ?
C4_3 C3_3 H3_3 119.2 . . ?
C2_3 C3_3 H3_3 119.2 . . ?
C5_3 C4_3 C3_3 119.3(3) . . ?
C5_3 C4_3 H4_3 120.4 . . ?
C3_3 C4_3 H4_3 120.4 . . ?
C4_3 C5_3 C6_3 120.9(3) . . ?
C4_3 C5_3 H5_3 119.5 . . ?
C6_3 C5_3 H5_3 119.5 . . ?
C5_3 C6_3 C1_3 120.0(3) . . ?
C5_3 C6_3 C16_3 118.6(3) . . ?
C1_3 C6_3 C16_3 121.4(3) . . ?
C12_3 C7_3 C8_3 120.6(3) . . ?
C12_3 C7_3 C2_3 118.9(3) . . ?
C8_3 C7_3 C2_3 120.3(3) . . ?
C9_3 C8_3 C7_3 118.5(3) . . ?
C9_3 C8_3 C13_3 120.0(3) . . ?
C7_3 C8_3 C13_3 121.5(3) . . ?
C10_3 C9_3 C8_3 121.9(3) . . ?
C10_3 C9_3 H9_3 119.0 . . ?
C8_3 C9_3 H9_3 119.0 . . ?
C9_3 C10_3 C11_3 118.5(3) . . ?
C9_3 C10_3 C14_3 121.1(4) . . ?
C11_3 C10_3 C14_3 120.3(4) . . ?
C10_3 C11_3 C12_3 121.6(3) . . ?
C10_3 C11_3 H11_3 119.2 . . ?
C12_3 C11_3 H11_3 119.2 . . ?
C7_3 C12_3 C11_3 118.6(3) . . ?
C7_3 C12_3 C15_3 121.8(3) . . ?
C11_3 C12_3 C15_3 119.5(3) . . ?
C8_3 C13_3 H13A_3 109.5 . . ?
C8_3 C13_3 H13B_3 109.5 . . ?
H13A_3 C13_3 H13B_3 109.5 . . ?
C8_3 C13_3 H13C_3 109.5 . . ?
H13A_3 C13_3 H13C_3 109.5 . . ?
H13B_3 C13_3 H13C_3 109.5 . . ?
C10_3 C14_3 H14A_3 109.5 . . ?
C10_3 C14_3 H14B_3 109.5 . . ?
H14A_3 C14_3 H14B_3 109.5 . . ?
C10_3 C14_3 H14C_3 109.5 . . ?
H14A_3 C14_3 H14C_3 109.5 . . ?
H14B_3 C14_3 H14C_3 109.5 . . ?
C12_3 C15_3 H15A_3 109.5 . . ?
C12_3 C15_3 H15B_3 109.5 . . ?
H15A_3 C15_3 H15B_3 109.5 . . ?
C12_3 C15_3 H15C_3 109.5 . . ?
H15A_3 C15_3 H15C_3 109.5 . . ?
H15B_3 C15_3 H15C_3 109.5 . . ?
C17_3 C16_3 C21_3 120.1(3) . . ?
C17_3 C16_3 C6_3 120.3(3) . . ?
C21_3 C16_3 C6_3 119.5(3) . . ?
C16_3 C17_3 C18_3 119.3(4) . . ?
C16_3 C17_3 C22_3 121.2(4) . . ?
C18_3 C17_3 C22_3 119.5(4) . . ?
C19_3 C18_3 C17_3 121.1(4) . . ?
C19_3 C18_3 H18_3 119.4 . . ?
C17_3 C18_3 H18_3 119.4 . . ?
C20_3 C19_3 C18_3 118.1(4) . . ?
C20_3 C19_3 C23_3 121.5(5) . . ?
C18_3 C19_3 C23_3 120.4(5) . . ?
C19_3 C20_3 C21_3 122.6(4) . . ?
C19_3 C20_3 H20_3 118.7 . . ?
C21_3 C20_3 H20_3 118.7 . . ?
C20_3 C21_3 C16_3 118.5(4) . . ?
C20_3 C21_3 C24_3 119.9(4) . . ?
C16_3 C21_3 C24_3 121.6(3) . . ?
C17_3 C22_3 H22A_3 109.5 . . ?
C17_3 C22_3 H22B_3 109.5 . . ?
H22A_3 C22_3 H22B_3 109.5 . . ?
C17_3 C22_3 H22C_3 109.5 . . ?
H22A_3 C22_3 H22C_3 109.5 . . ?
H22B_3 C22_3 H22C_3 109.5 . . ?
C19_3 C23_3 H23A_3 109.5 . . ?
C19_3 C23_3 H23B_3 109.5 . . ?
H23A_3 C23_3 H23B_3 109.5 . . ?
C19_3 C23_3 H23C_3 109.5 . . ?
H23A_3 C23_3 H23C_3 109.5 . . ?
H23B_3 C23_3 H23C_3 109.5 . . ?
C21_3 C24_3 H24A_3 109.5 . . ?
C21_3 C24_3 H24B_3 109.5 . . ?
H24A_3 C24_3 H24B_3 109.5 . . ?
C21_3 C24_3 H24C_3 109.5 . . ?
H24A_3 C24_3 H24C_3 109.5 . . ?
H24B_3 C24_3 H24C_3 109.5 . . ?
C26_3 C25_3 C30_3 119.4(3) . . ?
C26_3 C25_3 Te1_3 118.7(2) . . ?
C30_3 C25_3 Te1_3 121.8(3) . . ?
C27_3 C26_3 C25_3 120.6(4) . . ?
C27_3 C26_3 H26_3 119.7 . . ?
C25_3 C26_3 H26_3 119.7 . . ?
C26_3 C27_3 C28_3 119.7(4) . . ?
C26_3 C27_3 H27_3 120.1 . . ?
C28_3 C27_3 H27_3 120.1 . . ?
C29_3 C28_3 C27_3 120.3(4) . . ?
C29_3 C28_3 H28_3 119.9 . . ?
C27_3 C28_3 H28_3 119.9 . . ?
C28_3 C29_3 C30_3 120.7(4) . . ?
C28_3 C29_3 H29_3 119.7 . . ?
C30_3 C29_3 H29_3 119.7 . . ?
C25_3 C30_3 C29_3 119.3(4) . . ?
C25_3 C30_3 H30_3 120.4 . . ?
C29_3 C30_3 H30_3 120.4 . . ?
C32_3 C31_3 C36_3 119.5(4) . . ?
C32_3 C31_3 Te2_3 120.7(3) . . ?
C36_3 C31_3 Te2_3 119.5(3) . . ?
C31_3 C32_3 C33_3 121.0(5) . . ?
C31_3 C32_3 H32_3 119.5 . . ?
C33_3 C32_3 H32_3 119.5 . . ?
C34_3 C33_3 C32_3 120.4(5) . . ?
C34_3 C33_3 H33_3 119.8 . . ?
C32_3 C33_3 H33_3 119.8 . . ?
C33_3 C34_3 C35_3 118.4(4) . . ?
C33_3 C34_3 H34_3 120.8 . . ?
C35_3 C34_3 H34_3 120.8 . . ?
C36_3 C35_3 C34_3 121.2(5) . . ?
C36_3 C35_3 H35_3 119.4 . . ?
C34_3 C35_3 H35_3 119.4 . . ?
C31_3 C36_3 C35_3 119.3(5) . . ?
C31_3 C36_3 H36_3 120.4 . . ?
C35_3 C36_3 H36_3 120.4 . . ?
C25_4 Te1_4 As1_4 94.14(8) . . ?
C31_4 Te2_4 As1_4 89.17(8) . . ?
C1_4 As1_4 Te1_4 104.36(8) . . ?
C1_4 As1_4 Te2_4 106.67(8) . . ?
Te1_4 As1_4 Te2_4 97.579(14) . . ?
C2_4 C1_4 C6_4 119.2(3) . . ?
C2_4 C1_4 As1_4 128.6(2) . . ?
C6_4 C1_4 As1_4 112.1(2) . . ?
C3_4 C2_4 C1_4 119.0(3) . . ?
C3_4 C2_4 C7_4 116.6(3) . . ?
C1_4 C2_4 C7_4 124.3(3) . . ?
C4_4 C3_4 C2_4 121.6(3) . . ?
C4_4 C3_4 H3_4 119.2 . . ?
C2_4 C3_4 H3_4 119.2 . . ?
C5_4 C4_4 C3_4 119.1(3) . . ?
C5_4 C4_4 H4_4 120.5 . . ?
C3_4 C4_4 H4_4 120.5 . . ?
C4_4 C5_4 C6_4 121.3(3) . . ?
C4_4 C5_4 H5_4 119.3 . . ?
C6_4 C5_4 H5_4 119.3 . . ?
C5_4 C6_4 C1_4 119.7(3) . . ?
C5_4 C6_4 C16_4 117.6(3) . . ?
C1_4 C6_4 C16_4 122.7(3) . . ?
C12_4 C7_4 C8_4 120.3(3) . . ?
C12_4 C7_4 C2_4 118.6(3) . . ?
C8_4 C7_4 C2_4 120.9(3) . . ?
C9_4 C8_4 C7_4 118.6(3) . . ?
C9_4 C8_4 C13_4 119.9(3) . . ?
C7_4 C8_4 C13_4 121.5(3) . . ?
C10_4 C9_4 C8_4 121.8(3) . . ?
C10_4 C9_4 H9_4 119.1 . . ?
C8_4 C9_4 H9_4 119.1 . . ?
C9_4 C10_4 C11_4 118.5(3) . . ?
C9_4 C10_4 C14_4 120.9(4) . . ?
C11_4 C10_4 C14_4 120.5(4) . . ?
C10_4 C11_4 C12_4 122.1(3) . . ?
C10_4 C11_4 H11_4 118.9 . . ?
C12_4 C11_4 H11_4 118.9 . . ?
C11_4 C12_4 C7_4 118.4(3) . . ?
C11_4 C12_4 C15_4 120.3(3) . . ?
C7_4 C12_4 C15_4 121.2(3) . . ?
C8_4 C13_4 H13A_4 109.5 . . ?
C8_4 C13_4 H13B_4 109.5 . . ?
H13A_4 C13_4 H13B_4 109.5 . . ?
C8_4 C13_4 H13C_4 109.5 . . ?
H13A_4 C13_4 H13C_4 109.5 . . ?
H13B_4 C13_4 H13C_4 109.5 . . ?
C10_4 C14_4 H14A_4 109.5 . . ?
C10_4 C14_4 H14B_4 109.5 . . ?
H14A_4 C14_4 H14B_4 109.5 . . ?
C10_4 C14_4 H14C_4 109.5 . . ?
H14A_4 C14_4 H14C_4 109.5 . . ?
H14B_4 C14_4 H14C_4 109.5 . . ?
C12_4 C15_4 H15A_4 109.5 . . ?
C12_4 C15_4 H15B_4 109.5 . . ?
H15A_4 C15_4 H15B_4 109.5 . . ?
C12_4 C15_4 H15C_4 109.5 . . ?
H15A_4 C15_4 H15C_4 109.5 . . ?
H15B_4 C15_4 H15C_4 109.5 . . ?
C17_4 C16_4 C21_4 119.9(3) . . ?
C17_4 C16_4 C6_4 120.0(3) . . ?
C21_4 C16_4 C6_4 120.0(3) . . ?
C16_4 C17_4 C18_4 119.3(4) . . ?
C16_4 C17_4 C22_4 121.1(3) . . ?
C18_4 C17_4 C22_4 119.5(3) . . ?
C19_4 C18_4 C17_4 121.7(4) . . ?
C19_4 C18_4 H18_4 119.1 . . ?
C17_4 C18_4 H18_4 119.1 . . ?
C18_4 C19_4 C20_4 118.1(4) . . ?
C18_4 C19_4 C23_4 120.9(4) . . ?
C20_4 C19_4 C23_4 121.0(5) . . ?
C19_4 C20_4 C21_4 121.7(4) . . ?
C19_4 C20_4 H20_4 119.1 . . ?
C21_4 C20_4 H20_4 119.1 . . ?
C20_4 C21_4 C16_4 119.0(4) . . ?
C20_4 C21_4 C24_4 120.2(4) . . ?
C16_4 C21_4 C24_4 120.8(3) . . ?
C17_4 C22_4 H22A_4 109.5 . . ?
C17_4 C22_4 H22B_4 109.5 . . ?
H22A_4 C22_4 H22B_4 109.5 . . ?
C17_4 C22_4 H22C_4 109.5 . . ?
H22A_4 C22_4 H22C_4 109.5 . . ?
H22B_4 C22_4 H22C_4 109.5 . . ?
C19_4 C23_4 H23A_4 109.5 . . ?
C19_4 C23_4 H23B_4 109.5 . . ?
H23A_4 C23_4 H23B_4 109.5 . . ?
C19_4 C23_4 H23C_4 109.5 . . ?
H23A_4 C23_4 H23C_4 109.5 . . ?
H23B_4 C23_4 H23C_4 109.5 . . ?
C21_4 C24_4 H24A_4 109.5 . . ?
C21_4 C24_4 H24B_4 109.5 . . ?
H24A_4 C24_4 H24B_4 109.5 . . ?
C21_4 C24_4 H24C_4 109.5 . . ?
H24A_4 C24_4 H24C_4 109.5 . . ?
H24B_4 C24_4 H24C_4 109.5 . . ?
C26_4 C25_4 C30_4 119.8(3) . . ?
C26_4 C25_4 Te1_4 119.0(3) . . ?
C30_4 C25_4 Te1_4 121.1(3) . . ?
C25_4 C26_4 C27_4 119.9(4) . . ?
C25_4 C26_4 H26_4 120.1 . . ?
C27_4 C26_4 H26_4 120.1 . . ?
C28_4 C27_4 C26_4 119.6(4) . . ?
C28_4 C27_4 H27_4 120.2 . . ?
C26_4 C27_4 H27_4 120.2 . . ?
C29_4 C28_4 C27_4 120.6(4) . . ?
C29_4 C28_4 H28_4 119.7 . . ?
C27_4 C28_4 H28_4 119.7 . . ?
C28_4 C29_4 C30_4 120.2(4) . . ?
C28_4 C29_4 H29_4 119.9 . . ?
C30_4 C29_4 H29_4 119.9 . . ?
C29_4 C30_4 C25_4 119.8(4) . . ?
C29_4 C30_4 H30_4 120.1 . . ?
C25_4 C30_4 H30_4 120.1 . . ?
C36_4 C31_4 C32_4 118.8(4) . . ?
C36_4 C31_4 Te2_4 121.2(3) . . ?
C32_4 C31_4 Te2_4 119.8(3) . . ?
C31_4 C32_4 C33_4 120.3(4) . . ?
C31_4 C32_4 H32_4 119.9 . . ?
C33_4 C32_4 H32_4 119.9 . . ?
C34_4 C33_4 C32_4 120.5(4) . . ?
C34_4 C33_4 H33_4 119.8 . . ?
C32_4 C33_4 H33_4 119.8 . . ?
C35_4 C34_4 C33_4 119.1(4) . . ?
C35_4 C34_4 H34_4 120.5 . . ?
C33_4 C34_4 H34_4 120.5 . . ?
C34_4 C35_4 C36_4 120.6(4) . . ?
C34_4 C35_4 H35_4 119.7 . . ?
C36_4 C35_4 H35_4 119.7 . . ?
C31_4 C36_4 C35_4 120.6(5) . . ?
C31_4 C36_4 H36_4 119.7 . . ?
C35_4 C36_4 H36_4 119.7 . . ?

_refine_diff_density_max         1.359
_refine_diff_density_min         -1.536
_refine_diff_density_rms         0.129

_shelx_res_file                  
; 
TITL cvh_asneum in P-1 
    cvh_asneum.res 
    created by SHELXL-2017/1 at 16:58:10 on 30-Jun-2025 
CELL 1.54178  11.95290  19.56730  28.28610  96.9250  98.6414  95.1077 
ZERR 8.00000 0.00040 0.00060 0.00090 0.0010 0.0009 0.0009 
LATT  1 
SFAC C H As Te 
UNIT 288 280 8 16 
LIST 4 ! automatically inserted. Change 6 to 4 for CHECKCIF!! 
TEMP -73.150 
SIZE 0.211 0.228 0.32 
L.S. 16 
BOND $H 
ACTA 
FMAP 2 
PLAN 50 
WGHT    0.062800    7.395900 
FVAR       0.03596 
RESI 1 
TE1   4    0.767667    0.015008    0.201302    11.00000    0.06426    0.03803 = 
         0.03582    0.00759    0.00915    0.01706 
TE2   4    0.583605   -0.162740    0.153711    11.00000    0.04042    0.03537 = 
         0.07829    0.01955    0.02652    0.00566 
AS1   3    0.679961   -0.059285    0.119324    11.00000    0.03569    0.02990 = 
         0.03912    0.00945    0.01268    0.00494 
C1    1    0.813286   -0.092627    0.092930    11.00000    0.03668    0.02919 = 
         0.03205    0.00385    0.00994   -0.00011 
C2    1    0.868629   -0.151238    0.101701    11.00000    0.03639    0.03419 = 
         0.02952    0.00268    0.00908    0.00298 
C3    1    0.956865   -0.167949    0.076713    11.00000    0.04868    0.04833 = 
         0.04056    0.00454    0.01640    0.01346 
AFIX  43 
H3    2    0.994760   -0.207341    0.083049    11.00000   -1.20000 
AFIX   0 
C4    1    0.990207   -0.128334    0.042937    11.00000    0.05370    0.05558 = 
         0.05152    0.00405    0.02852    0.00581 
AFIX  43 
H4    2    1.050223   -0.140419    0.026118    11.00000   -1.20000 
AFIX   0 
C5    1    0.935392   -0.071178    0.033977    11.00000    0.06172    0.04345 = 
         0.05012    0.00968    0.02992   -0.00505 
AFIX  43 
H5    2    0.957585   -0.044248    0.010476    11.00000   -1.20000 
AFIX   0 
C6    1    0.847942   -0.051868    0.058626    11.00000    0.04695    0.02988 = 
         0.04091    0.00572    0.01598   -0.00249 
C7    1    0.836488   -0.200885    0.135294    11.00000    0.03457    0.02989 = 
         0.03288    0.00256    0.00824    0.00834 
C8    1    0.884843   -0.189571    0.184273    11.00000    0.03282    0.03530 = 
         0.03267    0.00054    0.00745    0.00873 
C9    1    0.854167   -0.237392    0.214000    11.00000    0.04420    0.04219 = 
         0.03306    0.00706    0.00805    0.01455 
AFIX  43 
H9    2    0.885172   -0.229418    0.247386    11.00000   -1.20000 
AFIX   0 
C10   1    0.779490   -0.296393    0.196134    11.00000    0.05064    0.03432 = 
         0.05067    0.01638    0.01828    0.01603 
C11   1    0.738575   -0.308607    0.147162    11.00000    0.04521    0.02804 = 
         0.05590    0.00366    0.01037    0.00399 
AFIX  43 
H11   2    0.690867   -0.350171    0.134319    11.00000   -1.20000 
AFIX   0 
C12   1    0.765228   -0.261784    0.116103    11.00000    0.04269    0.03201 = 
         0.03823   -0.00091    0.00540    0.00652 
C13   1    0.970545   -0.128146    0.204602    11.00000    0.03986    0.04425 = 
         0.03779   -0.00333    0.00297    0.00384 
AFIX 137 
H13A  2    1.043337   -0.135403    0.193866    11.00000   -1.50000 
H13B  2    0.981038   -0.122699    0.239938    11.00000   -1.50000 
H13C  2    0.943107   -0.086310    0.193248    11.00000   -1.50000 
AFIX   0 
C14   1    0.738719   -0.345104    0.229237    11.00000    0.07941    0.04574 = 
         0.06771    0.02553    0.02947    0.01474 
AFIX 137 
H14A  2    0.664258   -0.334049    0.236543    11.00000   -1.50000 
H14B  2    0.793448   -0.339827    0.259277    11.00000   -1.50000 
H14C  2    0.732060   -0.392964    0.213318    11.00000   -1.50000 
AFIX   0 
C15   1    0.715182   -0.275910    0.063295    11.00000    0.07063    0.04299 = 
         0.04222   -0.00659   -0.00012   -0.00232 
AFIX 137 
H15A  2    0.775821   -0.284481    0.044263    11.00000   -1.50000 
H15B  2    0.678557   -0.235745    0.053675    11.00000   -1.50000 
H15C  2    0.658601   -0.316697    0.057582    11.00000   -1.50000 
AFIX   0 
C16   1    0.793478    0.011174    0.047259    11.00000    0.05929    0.03146 = 
         0.04263    0.01157    0.02117    0.00123 
C17   1    0.842959    0.077029    0.070448    11.00000    0.06763    0.03728 = 
         0.04509    0.01115    0.03053   -0.00271 
C18   1    0.788624    0.135398    0.059694    11.00000    0.08794    0.03074 = 
         0.05408    0.01247    0.03388    0.00249 
AFIX  43 
H18   2    0.821448    0.179875    0.075412    11.00000   -1.20000 
AFIX   0 
C19   1    0.689348    0.130169    0.027105    11.00000    0.10311    0.04382 = 
         0.04777    0.01955    0.03446    0.02181 
C20   1    0.644274    0.064864    0.003523    11.00000    0.09607    0.05506 = 
         0.03845    0.01282    0.01233    0.02027 
AFIX  43 
H20   2    0.575955    0.060447   -0.019156    11.00000   -1.20000 
AFIX   0 
C21   1    0.696462    0.005716    0.012210    11.00000    0.07868    0.04099 = 
         0.04260    0.00792    0.01124    0.00607 
C22   1    0.951427    0.085697    0.105301    11.00000    0.06293    0.04522 = 
         0.07071    0.00103    0.01907   -0.01211 
AFIX 137 
H22A  2    1.013915    0.073921    0.088103    11.00000   -1.50000 
H22B  2    0.944873    0.054999    0.129911    11.00000   -1.50000 
H22C  2    0.966868    0.133876    0.120821    11.00000   -1.50000 
AFIX   0 
C23   1    0.629297    0.192757    0.017933    11.00000    0.13578    0.05763 = 
         0.06838    0.02551    0.03258    0.04145 
AFIX 137 
H23A  2    0.605885    0.191824   -0.016882    11.00000   -1.50000 
H23B  2    0.680908    0.234814    0.030824    11.00000   -1.50000 
H23C  2    0.561948    0.192439    0.033878    11.00000   -1.50000 
AFIX   0 
C24   1    0.648567   -0.063613   -0.016713    11.00000    0.08992    0.05310 = 
         0.06902   -0.00688   -0.00757    0.01530 
AFIX 137 
H24A  2    0.575735   -0.058933   -0.036530    11.00000   -1.50000 
H24B  2    0.636768   -0.097593    0.005329    11.00000   -1.50000 
H24C  2    0.702186   -0.079203   -0.037665    11.00000   -1.50000 
AFIX   0 
C25   1    0.715030    0.108642    0.179599    11.00000    0.04863    0.03290 = 
         0.03158    0.00173    0.00820    0.01074 
C26   1    0.793094    0.168446    0.190268    11.00000    0.05440    0.03875 = 
         0.04094   -0.00053    0.00811    0.00283 
AFIX  43 
H26   2    0.868538    0.166211    0.205901    11.00000   -1.20000 
AFIX   0 
C27   1    0.759686    0.230648    0.177917    11.00000    0.08305    0.03516 = 
         0.04959   -0.00067    0.01944    0.00166 
AFIX  43 
H27   2    0.812162    0.271332    0.185380    11.00000   -1.20000 
AFIX   0 
C28   1    0.650245    0.233965    0.154746    11.00000    0.09366    0.03892 = 
         0.04315    0.00754    0.01568    0.02755 
AFIX  43 
H28   2    0.628169    0.276762    0.145959    11.00000   -1.20000 
AFIX   0 
C29   1    0.573370    0.175587    0.144398    11.00000    0.06499    0.06092 = 
         0.04198    0.00544    0.00593    0.03142 
AFIX  43 
H29   2    0.498063    0.178341    0.128820    11.00000   -1.20000 
AFIX   0 
C30   1    0.605107    0.112388    0.156595    11.00000    0.05242    0.04172 = 
         0.03867   -0.00027    0.00574    0.01174 
AFIX  43 
H30   2    0.551829    0.072066    0.149213    11.00000   -1.20000 
AFIX   0 
C31   1    0.438370   -0.108010    0.157579    11.00000    0.03307    0.03751 = 
         0.05463    0.00947    0.01112    0.00143 
C32   1    0.369998   -0.097368    0.116599    11.00000    0.06153    0.14109 = 
         0.05434    0.02489    0.01378    0.03520 
AFIX  43 
H32   2    0.389169   -0.112887    0.086000    11.00000   -1.20000 
AFIX   0 
C33   1    0.272650   -0.064117    0.119021    11.00000    0.05348    0.14554 = 
         0.08839    0.04206   -0.00087    0.03200 
AFIX  43 
H33   2    0.228130   -0.054960    0.090182    11.00000   -1.20000 
AFIX   0 
C34   1    0.240680   -0.044631    0.162213    11.00000    0.03709    0.05780 = 
         0.11172    0.01579    0.01293    0.00958 
AFIX  43 
H34   2    0.173514   -0.022462    0.163743    11.00000   -1.20000 
AFIX   0 
C35   1    0.307442   -0.057482    0.204356    11.00000    0.06000    0.04910 = 
         0.07768   -0.00552    0.02110    0.01113 
AFIX  43 
H35   2    0.284786   -0.045261    0.234769    11.00000   -1.20000 
AFIX   0 
C36   1    0.406692   -0.088046    0.201819    11.00000    0.05074    0.03920 = 
         0.05265   -0.00437    0.00304    0.00518 
AFIX  43 
H36   2    0.453406   -0.095376    0.230638    11.00000   -1.20000 
AFIX   0 
RESI 2 
TE1   4    0.258024    0.508591    0.196826    11.00000    0.04675    0.03253 = 
         0.03248    0.00555    0.00355    0.00951 
TE2   4    0.074917    0.333614    0.143934    11.00000    0.03736    0.02769 = 
         0.06559    0.00791    0.01977    0.00303 
AS1   3    0.172109    0.439855    0.112459    11.00000    0.03013    0.02875 = 
         0.03330    0.00555    0.00651    0.00371 
C1    1    0.305205    0.407320    0.085150    11.00000    0.03058    0.03119 = 
         0.03030    0.00112    0.00474   -0.00235 
C2    1    0.361025    0.348885    0.093613    11.00000    0.02975    0.03655 = 
         0.02955   -0.00123    0.00545    0.00335 
C3    1    0.447357    0.331931    0.067233    11.00000    0.03706    0.05086 = 
         0.03834   -0.00186    0.00945    0.01004 
AFIX  43 
H3    2    0.486085    0.292773    0.073364    11.00000   -1.20000 
AFIX   0 
C4    1    0.477395    0.370639    0.032659    11.00000    0.03834    0.05926 = 
         0.03978   -0.00547    0.01550   -0.00110 
AFIX  43 
H4    2    0.535357    0.357917    0.014807    11.00000   -1.20000 
AFIX   0 
C5    1    0.422321    0.428184    0.024211    11.00000    0.04618    0.04541 = 
         0.03617    0.00126    0.01394   -0.01107 
AFIX  43 
H5    2    0.442484    0.454763    0.000186    11.00000   -1.20000 
AFIX   0 
C6    1    0.337652    0.447962    0.050316    11.00000    0.03702    0.03262 = 
         0.03437   -0.00040    0.00632   -0.00640 
C7    1    0.332784    0.300505    0.128343    11.00000    0.03256    0.03280 = 
         0.03319    0.00138    0.00754    0.01045 
C8    1    0.263415    0.238213    0.110540    11.00000    0.03486    0.03488 = 
         0.04143    0.00003    0.00637    0.00941 
C9    1    0.240162    0.192673    0.142839    11.00000    0.04319    0.03262 = 
         0.05595    0.00446    0.00972    0.00811 
AFIX  43 
H9    2    0.194660    0.150004    0.130947    11.00000   -1.20000 
AFIX   0 
C10   1    0.281370    0.207652    0.191868    11.00000    0.05250    0.04252 = 
         0.05326    0.01843    0.01490    0.01983 
C11   1    0.352899    0.268121    0.208551    11.00000    0.04749    0.04683 = 
         0.03674    0.00952    0.00540    0.01827 
AFIX  43 
H11   2    0.383105    0.278236    0.241966    11.00000   -1.20000 
AFIX   0 
C12   1    0.381642    0.314559    0.177391    11.00000    0.03270    0.03749 = 
         0.03540    0.00158    0.00396    0.01149 
C13   1    0.212367    0.221561    0.057956    11.00000    0.05720    0.04126 = 
         0.04314   -0.00734    0.00362    0.00128 
AFIX 137 
H13A  2    0.272546    0.211874    0.038890    11.00000   -1.50000 
H13B  2    0.175439    0.261126    0.047396    11.00000   -1.50000 
H13C  2    0.155881    0.180842    0.053349    11.00000   -1.50000 
AFIX   0 
C14   1    0.244731    0.160615    0.226750    11.00000    0.09079    0.05867 = 
         0.07125    0.03333    0.02446    0.01504 
AFIX 137 
H14A  2    0.237148    0.112297    0.211641    11.00000   -1.50000 
H14B  2    0.171353    0.172059    0.235137    11.00000   -1.50000 
H14C  2    0.301963    0.167023    0.256063    11.00000   -1.50000 
AFIX   0 
C15   1    0.466213    0.377006    0.196550    11.00000    0.03782    0.04571 = 
         0.03938   -0.00264   -0.00232    0.00722 
AFIX 137 
H15A  2    0.542277    0.366631    0.191010    11.00000   -1.50000 
H15B  2    0.466695    0.388920    0.231245    11.00000   -1.50000 
H15C  2    0.444744    0.416137    0.179872    11.00000   -1.50000 
AFIX   0 
C16   1    0.284137    0.511873    0.040620    11.00000    0.05030    0.03548 = 
         0.03445    0.00797    0.01266   -0.00587 
C17   1    0.333385    0.576405    0.066393    11.00000    0.05850    0.03514 = 
         0.03899    0.00481    0.02500   -0.00785 
C18   1    0.278692    0.635355    0.058123    11.00000    0.07767    0.03265 = 
         0.04741    0.00708    0.02976   -0.00015 
AFIX  43 
H18   2    0.310679    0.678922    0.075687    11.00000   -1.20000 
AFIX   0 
C19   1    0.179782    0.632109    0.025252    11.00000    0.08901    0.04515 = 
         0.04430    0.01602    0.02670    0.01875 
C20   1    0.136496    0.568582   -0.001274    11.00000    0.07655    0.05848 = 
         0.04132    0.01147    0.00611    0.01676 
AFIX  43 
H20   2    0.069270    0.565810   -0.024408    11.00000   -1.20000 
AFIX   0 
C21   1    0.188327    0.508949    0.004926    11.00000    0.06811    0.04377 = 
         0.03836    0.00799    0.00535    0.00056 
C22   1    0.441413    0.582643    0.101608    11.00000    0.05368    0.04747 = 
         0.05190   -0.00613    0.01510   -0.01420 
AFIX 137 
H22A  2    0.503298    0.569033    0.084608    11.00000   -1.50000 
H22B  2    0.432032    0.552277    0.126192    11.00000   -1.50000 
H22C  2    0.459795    0.630713    0.117131    11.00000   -1.50000 
AFIX   0 
C23   1    0.119089    0.695327    0.019321    11.00000    0.12972    0.06242 = 
         0.06242    0.02011    0.03114    0.04100 
AFIX 137 
H23A  2    0.091652    0.696223   -0.015012    11.00000   -1.50000 
H23B  2    0.171697    0.736949    0.032257    11.00000   -1.50000 
H23C  2    0.054334    0.694039    0.036849    11.00000   -1.50000 
AFIX   0 
C24   1    0.141511    0.441078   -0.026371    11.00000    0.07359    0.05607 = 
         0.06013   -0.00626   -0.01397    0.00238 
AFIX 137 
H24A  2    0.067901    0.446334   -0.045351    11.00000   -1.50000 
H24B  2    0.131501    0.404836   -0.005819    11.00000   -1.50000 
H24C  2    0.194850    0.428167   -0.048187    11.00000   -1.50000 
AFIX   0 
C25   1    0.216042    0.606245    0.179418    11.00000    0.04411    0.02781 = 
         0.03087    0.00233    0.00928    0.00628 
C26   1    0.299627    0.662974    0.191097    11.00000    0.05592    0.03765 = 
         0.04059   -0.00085    0.01318   -0.00394 
AFIX  43 
H26   2    0.374567    0.657031    0.205520    11.00000   -1.20000 
AFIX   0 
C27   1    0.272855    0.727575    0.181598    11.00000    0.09894    0.03099 = 
         0.05061   -0.00123    0.02866   -0.00503 
AFIX  43 
H27   2    0.329330    0.766256    0.190020    11.00000   -1.20000 
AFIX   0 
C28   1    0.164895    0.736519    0.159995    11.00000    0.11514    0.03450 = 
         0.04666    0.01037    0.02563    0.02788 
AFIX  43 
H28   2    0.147994    0.781054    0.152857    11.00000   -1.20000 
AFIX   0 
C29   1    0.081091    0.681110    0.148656    11.00000    0.07746    0.05455 = 
         0.04146    0.00758    0.01110    0.03360 
AFIX  43 
H29   2    0.006331    0.687789    0.134458    11.00000   -1.20000 
AFIX   0 
C30   1    0.106317    0.615370    0.158065    11.00000    0.04867    0.03852 = 
         0.03721    0.00156    0.00437    0.01227 
AFIX  43 
H30   2    0.049146    0.577029    0.149987    11.00000   -1.20000 
AFIX   0 
C31   1   -0.067140    0.389950    0.150153    11.00000    0.03102    0.03097 = 
         0.04685    0.00138    0.01161    0.00026 
C32   1   -0.155796    0.385445    0.112504    11.00000    0.04977    0.07356 = 
         0.04454   -0.00140    0.00468    0.00920 
AFIX  43 
H32   2   -0.153757    0.356691    0.083149    11.00000   -1.20000 
AFIX   0 
C33   1   -0.248361    0.422485    0.116913    11.00000    0.04650    0.09024 = 
         0.07092    0.01152   -0.00634    0.01440 
AFIX  43 
H33   2   -0.307616    0.420374    0.090152    11.00000   -1.20000 
AFIX   0 
C34   1   -0.254742    0.461636    0.159144    11.00000    0.03208    0.06674 = 
         0.10788   -0.00970    0.01109    0.01149 
AFIX  43 
H34   2   -0.318293    0.486795    0.162151    11.00000   -1.20000 
AFIX   0 
C35   1   -0.167330    0.464603    0.198023    11.00000    0.03805    0.10647 = 
         0.09389   -0.05240    0.00891    0.01124 
AFIX  43 
H35   2   -0.171723    0.491362    0.227896    11.00000   -1.20000 
AFIX   0 
C36   1   -0.073774    0.428702    0.193414    11.00000    0.03371    0.08127 = 
         0.05785   -0.02358    0.00382    0.00610 
AFIX  43 
H36   2   -0.014298    0.430848    0.220094    11.00000   -1.20000 
AFIX   0 
RESI 3 
TE1   4    0.018678    0.289929    0.299521    11.00000    0.02748    0.05542 = 
         0.03622    0.00674    0.00465   -0.00272 
TE2   4   -0.124763    0.134679    0.352168    11.00000    0.03021    0.02780 = 
         0.06503    0.00182    0.01444    0.00047 
AS1   3   -0.006316    0.253907    0.383519    11.00000    0.02317    0.02921 = 
         0.03407    0.00054    0.00558    0.00282 
C1    1   -0.113628    0.316748    0.408050    11.00000    0.02859    0.02752 = 
         0.03186    0.00157    0.00921    0.00305 
C2    1   -0.233188    0.308454    0.398898    11.00000    0.02787    0.03229 = 
         0.02952    0.00127    0.00474    0.00579 
C3    1   -0.292562    0.356629    0.422918    11.00000    0.03068    0.04687 = 
         0.03927   -0.00378    0.00791    0.00964 
AFIX  43 
H3    2   -0.373429    0.351064    0.416870    11.00000   -1.20000 
AFIX   0 
C4    1   -0.236051    0.412207    0.455295    11.00000    0.04137    0.04434 = 
         0.04857   -0.00938    0.01284    0.00996 
AFIX  43 
H4    2   -0.277714    0.444405    0.471213    11.00000   -1.20000 
AFIX   0 
C5    1   -0.118347    0.420269    0.464169    11.00000    0.04242    0.03764 = 
         0.04703   -0.00990    0.01087   -0.00014 
AFIX  43 
H5    2   -0.079264    0.458238    0.486384    11.00000   -1.20000 
AFIX   0 
C6    1   -0.056299    0.373503    0.440993    11.00000    0.02980    0.03264 = 
         0.03923   -0.00084    0.00791   -0.00099 
C7    1   -0.304429    0.249825    0.365791    11.00000    0.02200    0.03728 = 
         0.03031    0.00215    0.00470    0.00644 
C8    1   -0.331345    0.253798    0.316325    11.00000    0.02466    0.03865 = 
         0.03234    0.00148    0.00464    0.00871 
C9    1   -0.398067    0.197901    0.286680    11.00000    0.02966    0.05436 = 
         0.03082   -0.00298   -0.00070    0.00832 
AFIX  43 
H9    2   -0.414810    0.199542    0.252951    11.00000   -1.20000 
AFIX   0 
C10   1   -0.440298    0.140410    0.305021    11.00000    0.02481    0.04821 = 
         0.05160   -0.01108    0.00251    0.00031 
C11   1   -0.418824    0.139735    0.354497    11.00000    0.02965    0.04013 = 
         0.05495    0.00535    0.01192   -0.00217 
AFIX  43 
H11   2   -0.451328    0.101721    0.367689    11.00000   -1.20000 
AFIX   0 
C12   1   -0.350316    0.193773    0.385548    11.00000    0.02614    0.04180 = 
         0.03933    0.00331    0.00918    0.00357 
C13   1   -0.293183    0.317057    0.295196    11.00000    0.04021    0.04896 = 
         0.03686    0.01253    0.00643    0.01045 
AFIX 137 
H13A  2   -0.297097    0.305211    0.260279    11.00000   -1.50000 
H13B  2   -0.214630    0.334087    0.309993    11.00000   -1.50000 
H13C  2   -0.342931    0.353137    0.301535    11.00000   -1.50000 
AFIX   0 
C14   1   -0.503818    0.078142    0.272086    11.00000    0.04393    0.06442 = 
         0.07300   -0.02204    0.00397   -0.01051 
AFIX 137 
H14A  2   -0.536473    0.092364    0.241370    11.00000   -1.50000 
H14B  2   -0.565015    0.058033    0.287334    11.00000   -1.50000 
H14C  2   -0.451208    0.043596    0.266169    11.00000   -1.50000 
AFIX   0 
C15   1   -0.325063    0.188966    0.438704    11.00000    0.05044    0.06680 = 
         0.03943    0.01601    0.01383   -0.00227 
AFIX 137 
H15A  2   -0.356418    0.143458    0.444813    11.00000   -1.50000 
H15B  2   -0.359829    0.225255    0.456532    11.00000   -1.50000 
H15C  2   -0.242492    0.195053    0.449391    11.00000   -1.50000 
AFIX   0 
C16   1    0.071472    0.384534    0.452320    11.00000    0.03229    0.03640 = 
         0.04484   -0.01289    0.00591   -0.00398 
C17   1    0.132206    0.427553    0.427558    11.00000    0.04368    0.03242 = 
         0.05681   -0.01027    0.01649   -0.00456 
C18   1    0.252344    0.434819    0.437406    11.00000    0.04414    0.04980 = 
         0.06673   -0.01788    0.02574   -0.01614 
AFIX  43 
H18   2    0.294256    0.464467    0.420524    11.00000   -1.20000 
AFIX   0 
C19   1    0.310205    0.399430    0.471290    11.00000    0.03364    0.07141 = 
         0.05493   -0.02605    0.00705   -0.00895 
C20   1    0.247380    0.359552    0.496807    11.00000    0.03616    0.08197 = 
         0.04182   -0.01233    0.00070   -0.00076 
AFIX  43 
H20   2    0.286355    0.336231    0.520777    11.00000   -1.20000 
AFIX   0 
C21   1    0.128717    0.351967    0.488910    11.00000    0.03497    0.06211 = 
         0.03786   -0.00793    0.00592    0.00011 
C22   1    0.072573    0.467189    0.390698    11.00000    0.06893    0.03700 = 
         0.08193    0.01085    0.02997    0.00215 
AFIX 137 
H22A  2    0.129033    0.491453    0.375043    11.00000   -1.50000 
H22B  2    0.029797    0.500965    0.406689    11.00000   -1.50000 
H22C  2    0.020073    0.434947    0.366370    11.00000   -1.50000 
AFIX   0 
C23   1    0.438402    0.404067    0.478944    11.00000    0.03306    0.11507 = 
         0.08486   -0.02149    0.00703   -0.01256 
AFIX 137 
H23A  2    0.462048    0.360766    0.464407    11.00000   -1.50000 
H23B  2    0.467993    0.411762    0.513618    11.00000   -1.50000 
H23C  2    0.468477    0.442687    0.463780    11.00000   -1.50000 
AFIX   0 
C24   1    0.065155    0.309673    0.519405    11.00000    0.04688    0.09312 = 
         0.05506    0.01963    0.01263    0.00915 
AFIX 137 
H24A  2    0.006785    0.276549    0.498465    11.00000   -1.50000 
H24B  2    0.028831    0.340415    0.540980    11.00000   -1.50000 
H24C  2    0.118442    0.284505    0.538633    11.00000   -1.50000 
AFIX   0 
C25   1    0.194663    0.323781    0.318554    11.00000    0.02596    0.04789 = 
         0.03351    0.00535    0.00839    0.00242 
C26   1    0.235374    0.386967    0.306388    11.00000    0.03977    0.04987 = 
         0.04252    0.01046    0.00951   -0.00281 
AFIX  43 
H26   2    0.183819    0.414664    0.290835    11.00000   -1.20000 
AFIX   0 
C27   1    0.350194    0.409862    0.316715    11.00000    0.04573    0.06283 = 
         0.04829    0.00705    0.01718   -0.01322 
AFIX  43 
H27   2    0.377510    0.453049    0.308192    11.00000   -1.20000 
AFIX   0 
C28   1    0.425168    0.369708    0.339489    11.00000    0.02858    0.09505 = 
         0.04726    0.00097    0.00815   -0.00962 
AFIX  43 
H28   2    0.504101    0.385506    0.346803    11.00000   -1.20000 
AFIX   0 
C29   1    0.386238    0.307358    0.351536    11.00000    0.03321    0.08688 = 
         0.04619    0.00861    0.00490    0.01319 
AFIX  43 
H29   2    0.438423    0.280163    0.367245    11.00000   -1.20000 
AFIX   0 
C30   1    0.270701    0.283242    0.341009    11.00000    0.03352    0.05681 = 
         0.04295    0.01214    0.00883    0.00712 
AFIX  43 
H30   2    0.244210    0.239595    0.349087    11.00000   -1.20000 
AFIX   0 
C31   1    0.029960    0.089786    0.349863    11.00000    0.03936    0.02588 = 
         0.05330    0.00545    0.01505    0.00350 
C32   1    0.085269    0.066533    0.389791    11.00000    0.06785    0.07998 = 
         0.05368    0.00440    0.00794    0.03091 
AFIX  43 
H32   2    0.054797    0.071480    0.419009    11.00000   -1.20000 
AFIX   0 
C33   1    0.184448    0.036065    0.388270    11.00000    0.07840    0.08777 = 
         0.08693    0.01045   -0.00536    0.04213 
AFIX  43 
H33   2    0.223142    0.021832    0.416681    11.00000   -1.20000 
AFIX   0 
C34   1    0.227545    0.026178    0.346178    11.00000    0.05967    0.05529 = 
         0.15432    0.03577    0.04562    0.03294 
AFIX  43 
H34   2    0.296673    0.006001    0.345065    11.00000   -1.20000 
AFIX   0 
C35   1    0.167773    0.046364    0.305006    11.00000    0.11507    0.09695 = 
         0.12581    0.05932    0.08870    0.06686 
AFIX  43 
H35   2    0.194575    0.037729    0.275117    11.00000   -1.20000 
AFIX   0 
C36   1    0.070003    0.078788    0.306795    11.00000    0.08338    0.07002 = 
         0.07464    0.03530    0.04903    0.04038 
AFIX  43 
H36   2    0.030940    0.093303    0.278567    11.00000   -1.20000 
AFIX   0 
RESI 4 
TE1   4    0.443783    0.211092    0.698182    11.00000    0.03006    0.06373 = 
         0.03435    0.00266    0.00669    0.00500 
TE2   4    0.595303    0.366620    0.648674    11.00000    0.03524    0.02923 = 
         0.07755   -0.00548    0.01480    0.00192 
AS1   3    0.465066    0.251997    0.615550    11.00000    0.02736    0.02898 = 
         0.03858   -0.00032    0.00865    0.00423 
C1    1    0.562300    0.186746    0.586778    11.00000    0.03055    0.02680 = 
         0.03036    0.00423    0.00975    0.00216 
C2    1    0.681924    0.189144    0.594962    11.00000    0.03114    0.02899 = 
         0.03165    0.00489    0.01030    0.00316 
C3    1    0.733485    0.139527    0.568647    11.00000    0.03424    0.04349 = 
         0.03936    0.00284    0.01006    0.00976 
AFIX  43 
H3    2    0.813966    0.140244    0.574738    11.00000   -1.20000 
AFIX   0 
C4    1    0.670208    0.089248    0.533860    11.00000    0.05469    0.03532 = 
         0.04148    0.00050    0.01620    0.01517 
AFIX  43 
H4    2    0.706838    0.056216    0.516010    11.00000   -1.20000 
AFIX   0 
C5    1    0.553229    0.087811    0.525495    11.00000    0.04667    0.02790 = 
         0.03817   -0.00126    0.00824    0.00205 
AFIX  43 
H5    2    0.509641    0.054141    0.501113    11.00000   -1.20000 
AFIX   0 
C6    1    0.497919    0.134621    0.552018    11.00000    0.03413    0.02682 = 
         0.03566    0.00505    0.00866   -0.00096 
C7    1    0.759613    0.244022    0.628657    11.00000    0.02468    0.03497 = 
         0.03620    0.00138    0.00963    0.00492 
C8    1    0.791759    0.236376    0.677575    11.00000    0.02772    0.03855 = 
         0.03470    0.00488    0.00859    0.00754 
C9    1    0.866546    0.288544    0.707306    11.00000    0.03310    0.05351 = 
         0.03340    0.00009    0.00483    0.00724 
AFIX  43 
H9    2    0.886555    0.284564    0.740581    11.00000   -1.20000 
AFIX   0 
C10   1    0.912150    0.345717    0.689634    11.00000    0.03187    0.04603 = 
         0.04962   -0.00524    0.00722    0.00113 
C11   1    0.884571    0.350056    0.640776    11.00000    0.03432    0.03815 = 
         0.04867    0.00420    0.01226   -0.00150 
AFIX  43 
H11   2    0.918727    0.388072    0.628111    11.00000   -1.20000 
AFIX   0 
C12   1    0.808432    0.300505    0.609661    11.00000    0.03036    0.03849 = 
         0.03767    0.00501    0.01155    0.00316 
C13   1    0.750092    0.172849    0.697746    11.00000    0.03849    0.05121 = 
         0.04062    0.01474    0.01060    0.00767 
AFIX 137 
H13A  2    0.670159    0.158529    0.683718    11.00000   -1.50000 
H13B  2    0.756985    0.183333    0.732892    11.00000   -1.50000 
H13C  2    0.795999    0.135318    0.689763    11.00000   -1.50000 
AFIX   0 
C14   1    0.987866    0.403386    0.722900    11.00000    0.04845    0.06404 = 
         0.06574   -0.01212    0.00166   -0.01421 
AFIX 137 
H14A  2    1.048320    0.421306    0.706349    11.00000   -1.50000 
H14B  2    1.021878    0.385506    0.752021    11.00000   -1.50000 
H14C  2    0.942497    0.440743    0.731901    11.00000   -1.50000 
AFIX   0 
C15   1    0.777317    0.308872    0.557188    11.00000    0.04976    0.05790 = 
         0.03950    0.01260    0.01361   -0.00405 
AFIX 137 
H15A  2    0.808193    0.272987    0.537253    11.00000   -1.50000 
H15B  2    0.809260    0.354670    0.551865    11.00000   -1.50000 
H15C  2    0.694266    0.304399    0.548327    11.00000   -1.50000 
AFIX   0 
C16   1    0.370402    0.126273    0.542748    11.00000    0.03613    0.03366 = 
         0.03760   -0.00411    0.00635   -0.00200 
C17   1    0.310436    0.080372    0.566159    11.00000    0.04256    0.03529 = 
         0.04037   -0.00666    0.00890   -0.00462 
C18   1    0.192113    0.073236    0.557180    11.00000    0.04330    0.05493 = 
         0.04580   -0.01113    0.01662   -0.01535 
AFIX  43 
H18   2    0.151336    0.042062    0.573417    11.00000   -1.20000 
AFIX   0 
C19   1    0.132140    0.110376    0.525189    11.00000    0.03539    0.07874 = 
         0.04347   -0.01571    0.00497   -0.00482 
C20   1    0.193404    0.153658    0.500594    11.00000    0.03664    0.07843 = 
         0.04480    0.00311    0.00257    0.00842 
AFIX  43 
H20   2    0.153459    0.178708    0.477991    11.00000   -1.20000 
AFIX   0 
C21   1    0.311645    0.161360    0.508127    11.00000    0.04005    0.05739 = 
         0.04335    0.00612    0.00611    0.00489 
C22   1    0.371672    0.036808    0.600244    11.00000    0.05992    0.03607 = 
         0.05432    0.00873    0.01811   -0.00276 
AFIX 137 
H22A  2    0.414794    0.005341    0.582362    11.00000   -1.50000 
H22B  2    0.315898    0.009770    0.614625    11.00000   -1.50000 
H22C  2    0.423988    0.067096    0.625823    11.00000   -1.50000 
AFIX   0 
C23   1    0.003493    0.104504    0.517735    11.00000    0.03646    0.12816 = 
         0.06154   -0.01767    0.00856   -0.00344 
AFIX 137 
H23A  2   -0.026094    0.102602    0.483304    11.00000   -1.50000 
H23B  2   -0.021071    0.144874    0.535802    11.00000   -1.50000 
H23C  2   -0.025714    0.062232    0.529270    11.00000   -1.50000 
AFIX   0 
C24   1    0.375509    0.205126    0.478034    11.00000    0.04966    0.08389 = 
         0.07402    0.04168    0.01934    0.01914 
AFIX 137 
H24A  2    0.414769    0.175282    0.457111    11.00000   -1.50000 
H24B  2    0.431445    0.239291    0.499385    11.00000   -1.50000 
H24C  2    0.321623    0.229113    0.458141    11.00000   -1.50000 
AFIX   0 
C25   1    0.267257    0.178083    0.677966    11.00000    0.02730    0.04799 = 
         0.03130    0.00322    0.01022    0.00566 
C26   1    0.224715    0.115049    0.689190    11.00000    0.04880    0.04738 = 
         0.03798    0.00584    0.01571    0.00129 
AFIX  43 
H26   2    0.274590    0.086621    0.704949    11.00000   -1.20000 
AFIX   0 
C27   1    0.108477    0.093280    0.677336    11.00000    0.05908    0.05942 = 
         0.04938   -0.00250    0.02681   -0.01498 
AFIX  43 
H27   2    0.078910    0.049914    0.684837    11.00000   -1.20000 
AFIX   0 
C28   1    0.036348    0.135245    0.654561    11.00000    0.03365    0.08847 = 
         0.04545   -0.00629    0.01298   -0.00522 
AFIX  43 
H28   2   -0.042788    0.120338    0.646279    11.00000   -1.20000 
AFIX   0 
C29   1    0.078073    0.197953    0.643893    11.00000    0.03502    0.08486 = 
         0.03900    0.00418    0.00784    0.01713 
AFIX  43 
H29   2    0.027762    0.226492    0.628513    11.00000   -1.20000 
AFIX   0 
C30   1    0.193552    0.220011    0.655449    11.00000    0.03487    0.05360 = 
         0.03792    0.00874    0.01213    0.01033 
AFIX  43 
H30   2    0.222337    0.263601    0.648031    11.00000   -1.20000 
AFIX   0 
C31   1    0.448034    0.416562    0.658083    11.00000    0.03616    0.02490 = 
         0.04877    0.00331    0.00645    0.00458 
C32   1    0.436813    0.447908    0.703262    11.00000    0.03518    0.04910 = 
         0.04614    0.00711    0.00976    0.00243 
AFIX  43 
H32   2    0.491990    0.443949    0.730426    11.00000   -1.20000 
AFIX   0 
C33   1    0.345574    0.485053    0.709148    11.00000    0.05053    0.05671 = 
         0.06776   -0.00335    0.02704    0.00367 
AFIX  43 
H33   2    0.340234    0.508210    0.740106    11.00000   -1.20000 
AFIX   0 
C34   1    0.262297    0.488723    0.670409    11.00000    0.03945    0.04191 = 
         0.10818    0.01526    0.01476    0.01534 
AFIX  43 
H34   2    0.198049    0.512673    0.674702    11.00000   -1.20000 
AFIX   0 
C35   1    0.273472    0.457421    0.625742    11.00000    0.07209    0.08342 = 
         0.09089    0.01195   -0.02377    0.03552 
AFIX  43 
H35   2    0.216386    0.459529    0.598850    11.00000   -1.20000 
AFIX   0 
C36   1    0.366834    0.422797    0.619324    11.00000    0.08059    0.08523 = 
         0.05138   -0.00735   -0.00982    0.03776 
AFIX  43 
H36   2    0.375129    0.403070    0.587838    11.00000   -1.20000 
RESI 0 
AFIX   0 
HKLF 4 
  
  
  
  
REM  cvh_asneum in P-1 
REM R1 =  0.0375 for   26240 Fo > 4sig(Fo)  and  0.0391 for all   27702 data 
REM   1429 parameters refined using      0 restraints 
  
END 
  
WGHT      0.0628      7.3958 
  
REM Highest difference peak  1.359,  deepest hole -1.536,  1-sigma level  0.129 
Q1    1   0.2836  0.5373  0.1847  11.00000  0.05    1.36 
Q2    1  -0.1031  0.1652  0.3360  11.00000  0.05    1.31 
Q3    1   0.7979  0.0471  0.1898  11.00000  0.05    1.29 
Q4    1   0.6035 -0.1343  0.1378  11.00000  0.05    1.20 
Q5    1   0.0952  0.3619  0.1287  11.00000  0.05    1.10 
Q6    1   0.4589  0.2387  0.6824  11.00000  0.05    1.09 
Q7    1   0.0411  0.3256  0.2871  11.00000  0.05    0.99 
Q8    1  -0.0050  0.2581  0.3139  11.00000  0.05    0.98 
Q9    1   0.0173  0.2858  0.3699  11.00000  0.05    0.94 
Q10   1   0.5766  0.3424  0.6679  11.00000  0.05    0.93 
Q11   1   0.4820  0.2828  0.6009  11.00000  0.05    0.90 
Q12   1   0.2321  0.4734  0.2098  11.00000  0.05    0.84 
Q13   1   0.7058 -0.0252  0.1066  11.00000  0.05    0.84 
Q14   1   0.0541  0.3027  0.1611  11.00000  0.05    0.83 
Q15   1   0.1973  0.4715  0.0984  11.00000  0.05    0.77 
Q16   1  -0.0301  0.2240  0.3987  11.00000  0.05    0.77 
Q17   1   0.1489  0.4077  0.1209  11.00000  0.05    0.76 
Q18   1   0.7467 -0.0152  0.2185  11.00000  0.05    0.76 
Q19   1   0.6571 -0.0891  0.1317  11.00000  0.05    0.75 
Q20   1   0.5604 -0.1945  0.1675  11.00000  0.05    0.74 
Q21   1   0.1020  0.3495  0.1732  11.00000  0.05    0.72 
Q22   1   0.4367  0.2196  0.6313  11.00000  0.05    0.70 
Q23   1   0.4160  0.1755  0.7087  11.00000  0.05    0.66 
Q24   1   0.2730  0.5178  0.2261  11.00000  0.05    0.50 
Q25   1   0.6150  0.4003  0.6378  11.00000  0.05    0.49 
Q26   1   0.4645  0.2166  0.7268  11.00000  0.05    0.49 
Q27   1  -0.1494  0.1004  0.3649  11.00000  0.05    0.48 
Q28   1   0.8200 -0.0745  0.0718  11.00000  0.05    0.45 
Q29   1   0.3320 -0.0272  0.1890  11.00000  0.05    0.44 
Q30   1   0.8485 -0.1733  0.1197  11.00000  0.05    0.42 
Q31   1   0.3267  0.4272  0.0654  11.00000  0.05    0.37 
Q32   1   1.0002 -0.1057  0.1797  11.00000  0.05    0.37 
Q33   1  -0.0857  0.1458  0.3795  11.00000  0.05    0.37 
Q34   1  -0.2244  0.3072  0.2812  11.00000  0.05    0.36 
Q35   1   0.7816  0.2729  0.6202  11.00000  0.05    0.35 
Q36   1   0.1303  0.1111  0.3328  11.00000  0.05    0.35 
Q37   1   0.0185  0.3676  0.3288  11.00000  0.05    0.35 
Q38   1   0.0258  0.6490 -0.0589  11.00000  0.05    0.34 
Q39   1   0.3041  0.4500  0.6950  11.00000  0.05    0.34 
Q40   1   0.0463  0.2747  0.1893  11.00000  0.05    0.33 
Q41   1   0.4571  0.1736  0.6900  11.00000  0.05    0.33 
Q42   1  -0.3243  0.2212  0.3767  11.00000  0.05    0.33 
Q43   1   0.7691  0.2064  0.6888  11.00000  0.05    0.33 
Q44   1   0.3426  0.3272  0.1130  11.00000  0.05    0.33 
Q45   1  -0.0016  0.6425 -0.0707  11.00000  0.05    0.33 
Q46   1   0.6496 -0.0713  0.0894  11.00000  0.05    0.32 
Q47   1   0.5455 -0.2209  0.1988  11.00000  0.05    0.32 
Q48   1   0.2774  0.4425  0.1723  11.00000  0.05    0.32 
Q49   1  -0.0622  0.4573  0.1697  11.00000  0.05    0.32 
Q50   1  -0.6748  0.0477  0.2322  11.00000  0.05    0.32 
;
_shelx_res_checksum              39934
####################################################################### 
# 
# This file contains crystal structure data downloaded from the 
# Cambridge Structural Database (CSD) hosted by the Cambridge 
# Crystallographic Data Centre (CCDC).
# 
# Full information about CCDC data access policies and citation 
# guidelines are available at http://www.ccdc.cam.ac.uk/access/V1 
# 
# Audit and citation data items may have been added by the CCDC. 
# Please retain this information to preserve the provenance of 
# this file and to allow appropriate attribution of the data. 
# 
#######################################################################

data_cvh_257m

_database_code_depnum_ccdc_archive 'CCDC 2540678'
loop_
_audit_author_name
_audit_author_address
'Christoph Wolper'
;Universitaet Duisburg Essen
Germany
;
_audit_update_record             
;
2026-03-24 deposited with the CCDC.	2026-06-24 downloaded from the CCDC.
;

_vrf_PLAT220_cvh_257m            
;
PROBLEM: NonSolvent   Resd 1  C   Ueq(max)/Ueq(min) Range        6.3 Ratio 
RESPONSE: diffuse disorder that cannot be resolved any further
;
_vrf_PLAT250_cvh_257m            
;
PROBLEM: Large U3/U1 Ratio for <U(i,j)> Tensor(Resd    8)        7.2 Note  
RESPONSE: diffuse disorder that cannot be resolved any further
;
_vrf_PLAT971_cvh_257m            
;
PROBLEM: Check Calcd Resid. Dens.  0.85Ang From Bi2             2.57 eA-3  
RESPONSE: Residual absoprtion.
;
_audit_creation_method           SHELXL-2017/1
_shelx_SHELXL_version_number     2017/1
_chemical_name_systematic        ?
_chemical_name_common            ?
_chemical_melting_point          ?
_chemical_formula_moiety         ?
_chemical_formula_sum            'C72 H70.92 Bi2 F13.08 Sb2 Te2'
_chemical_formula_weight         2101.47

loop_
_atom_type_symbol
_atom_type_description
_atom_type_scat_dispersion_real
_atom_type_scat_dispersion_imag
_atom_type_scat_source
C C 0.0181 0.0091 'International Tables Vol C Tables 4.2.6.8 and 6.1.1.4'
H H 0.0000 0.0000 'International Tables Vol C Tables 4.2.6.8 and 6.1.1.4'
Bi Bi -4.0111 8.9310 'International Tables Vol C Tables 4.2.6.8 and 6.1.1.4'
F F 0.0727 0.0534 'International Tables Vol C Tables 4.2.6.8 and 6.1.1.4'
Sb Sb -0.0562 5.8946 'International Tables Vol C Tables 4.2.6.8 and 6.1.1.4'
Te Te -0.1759 6.3531 'International Tables Vol C Tables 4.2.6.8 and 6.1.1.4'

_space_group_crystal_system      triclinic
_space_group_IT_number           2
_space_group_name_H-M_alt        'P -1'
_space_group_name_Hall           '-P 1'

_shelx_space_group_comment       
; 
The symmetry employed for this shelxl refinement is uniquely defined 
by the following loop, which should always be used as a source of 
symmetry information in preference to the above space-group names. 
They are only intended as comments. 
;

loop_
_space_group_symop_operation_xyz
'x, y, z'
'-x, -y, -z'

_cell_length_a                   12.3004(8)
_cell_length_b                   13.4246(8)
_cell_length_c                   22.7656(15)
_cell_angle_alpha                74.823(3)
_cell_angle_beta                 81.902(3)
_cell_angle_gamma                77.265(3)
_cell_volume                     3525.0(4)
_cell_formula_units_Z            2
_cell_measurement_temperature    100(2)
_cell_measurement_reflns_used    9464
_cell_measurement_theta_min      3.48
_cell_measurement_theta_max      80.50

_exptl_crystal_description       tablet
_exptl_crystal_colour            orange
_exptl_crystal_density_meas      ?
_exptl_crystal_density_method    ?
_exptl_crystal_density_diffrn    1.980
_exptl_crystal_F_000             1985
_exptl_transmission_factor_min   ?
_exptl_transmission_factor_max   ?
_exptl_crystal_size_max          0.146
_exptl_crystal_size_mid          0.128
_exptl_crystal_size_min          0.062
_exptl_absorpt_coefficient_mu    22.674
_shelx_estimated_absorpt_T_min   0.136
_shelx_estimated_absorpt_T_max   0.334
_exptl_absorpt_correction_type   multi-scan
_exptl_absorpt_correction_T_min  0.43
_exptl_absorpt_correction_T_max  0.75
_exptl_absorpt_process_details   'SADABS, Blessing, Acta Cryst 1995 A51 33-38'
_exptl_absorpt_special_details   ?
_diffrn_ambient_temperature      100(2)
_diffrn_radiation_wavelength     1.54178
_diffrn_radiation_type           CuK\a
_diffrn_source                   'micro-focus sealed tube'
_diffrn_source_type              'INCOATEC I\mS 3.0'
_diffrn_radiation_monochromator  'multilayer mirror'
_diffrn_measurement_device_type  'Bruker D8 Venture (Photon II detector)'
_diffrn_measurement_method       'Data collection strategy APEX 3/Queen'
_diffrn_detector_area_resol_mean 7.3910
_diffrn_reflns_number            197805
_diffrn_reflns_av_unetI/netI     0.0245
_diffrn_reflns_av_R_equivalents  0.0663
_diffrn_reflns_limit_h_min       -14
_diffrn_reflns_limit_h_max       15
_diffrn_reflns_limit_k_min       -17
_diffrn_reflns_limit_k_max       17
_diffrn_reflns_limit_l_min       -29
_diffrn_reflns_limit_l_max       28
_diffrn_reflns_theta_min         3.476
_diffrn_reflns_theta_max         81.029
_diffrn_reflns_theta_full        67.679
_diffrn_measured_fraction_theta_max 0.984
_diffrn_measured_fraction_theta_full 0.999
_diffrn_reflns_Laue_measured_fraction_max 0.984
_diffrn_reflns_Laue_measured_fraction_full 0.999
_diffrn_reflns_point_group_measured_fraction_max 0.984
_diffrn_reflns_point_group_measured_fraction_full 0.999
_reflns_number_total             15285
_reflns_number_gt                13661
_reflns_threshold_expression     'I > 2\s(I)'
_reflns_Friedel_coverage         0.000
_reflns_Friedel_fraction_max     .
_reflns_Friedel_fraction_full    .

_reflns_special_details          
; 
 Reflections were merged by SHELXL according to the crystal 
 class for the calculation of statistics and refinement. 
  
 _reflns_Friedel_fraction is defined as the number of unique 
 Friedel pairs measured divided by the number that would be 
 possible theoretically, ignoring centric projections and 
 systematic absences. 
;

_computing_data_collection       'Bruker APEX3(v2017.3-0)'
_computing_cell_refinement       'Bruker APEX3(v2017.3-0)'
_computing_data_reduction        'Bruker APEX3(v2017.3-0)'
_computing_structure_solution    'Bruker APEX3(v2017.3-0)'
_computing_structure_refinement  'SHELXL-2017/1 (Sheldrick, 2017)'
_computing_molecular_graphics    'ORTEP/PLATON (Spek)'
_computing_publication_material  'BRUKER AXS SHELXTL (c) 2008 / Vers. 2008/4'
_refine_special_details          
;
 Treatment of hydrogen atoms:    
 Riding model on idealized geometries 
 with the 1.2 fold isotropic displacement 
 parameters of the equivalent Uij of the 
 corresponding carbon atom.
 The methyl groups are idealized with
 tetrahedral angles in a combined 
 rotating and rigid group refinement
 with the 1.5 fold isotropic displacement
 parameters of the equivalent Uij of the 
 corresponding carbon atom.
 Disorder:
 The benzene molecule is disordered over two positions of which one is
 located on a centre of inversion (local symmetry ignored in the refinement,
 negative PART), consequently its occupancy was contrained to 0.5 as well as
 those of correlated disorders of the anions and a phenyl group. In addition,
 -- independent of this -- a difluoro benzene molecule is disordered over two
 positions. The phenyl rings of all solvent molecules were restrained to
 planarity (FLAT) and their bond lengths and angles were restrained to be
 equal (SADI). RIGU and SIMU restraints were used to refine their displacement
 parameters. The anions were restrained to octahedral geometry (SADI) and RIGU
 restraints were applied to their displacement parameters. The displacement
 parameters of the phenyl group were refined using RIGU and SIMU restraints.
;
_refine_ls_structure_factor_coef Fsqd
_refine_ls_matrix_type           full
_refine_ls_weighting_scheme      calc
_refine_ls_weighting_details     
'w=1/[\s^2^(Fo^2^)+(0.0337P)^2^+25.7849P] where P=(Fo^2^+2Fc^2^)/3'
_atom_sites_solution_primary     direct
_atom_sites_solution_secondary   difmap
_atom_sites_solution_hydrogens   geom
_refine_ls_hydrogen_treatment    constr
_refine_ls_extinction_method     none
_refine_ls_extinction_coef       .
_refine_ls_number_reflns         15285
_refine_ls_number_parameters     1096
_refine_ls_number_restraints     1236
_refine_ls_R_factor_all          0.0409
_refine_ls_R_factor_gt           0.0354
_refine_ls_wR_factor_ref         0.0896
_refine_ls_wR_factor_gt          0.0848
_refine_ls_goodness_of_fit_ref   1.041
_refine_ls_restrained_S_all      1.016
_refine_ls_shift/su_max          0.001
_refine_ls_shift/su_mean         0.000

loop_
_atom_site_label
_atom_site_type_symbol
_atom_site_fract_x
_atom_site_fract_y
_atom_site_fract_z
_atom_site_U_iso_or_equiv
_atom_site_adp_type
_atom_site_occupancy
_atom_site_site_symmetry_order
_atom_site_calc_flag
_atom_site_refinement_flags_posn
_atom_site_refinement_flags_adp
_atom_site_refinement_flags_occupancy
_atom_site_disorder_assembly
_atom_site_disorder_group
Bi1 Bi 0.31164(2) 0.40038(2) 0.25909(2) 0.02331(5) Uani 1 1 d . . . . .
Bi2 Bi 0.12876(2) 0.18728(2) 0.30248(2) 0.03030(6) Uani 1 1 d . . . . .
Te1 Te 0.08533(3) 0.40661(2) 0.22627(2) 0.02488(7) Uani 1 1 d . . . . .
Te2 Te 0.33983(3) 0.19617(3) 0.22408(2) 0.03086(8) Uani 1 1 d . . . . .
C1 C 0.3843(4) 0.5036(4) 0.1750(2) 0.0225(9) Uani 1 1 d . . . . .
C2 C 0.4366(4) 0.4818(4) 0.1191(2) 0.0247(10) Uani 1 1 d . . . . .
C3 C 0.4898(5) 0.5573(5) 0.0791(3) 0.0320(12) Uani 1 1 d . . . . .
H3 H 0.525794 0.544082 0.041432 0.038 Uiso 1 1 calc R U . . .
C4 C 0.4916(5) 0.6521(5) 0.0928(3) 0.0393(14) Uani 1 1 d . . . . .
H4 H 0.529733 0.701960 0.064965 0.047 Uiso 1 1 calc R U . . .
C5 C 0.4377(5) 0.6739(4) 0.1474(3) 0.0309(11) Uani 1 1 d . . . . .
H5 H 0.437676 0.739128 0.156398 0.037 Uiso 1 1 calc R U . . .
C6 C 0.3837(4) 0.5997(4) 0.1886(2) 0.0238(10) Uani 1 1 d . . . . .
C7 C 0.4343(4) 0.3828(4) 0.1009(2) 0.0252(10) Uani 1 1 d . . . . .
C8 C 0.3426(4) 0.3764(4) 0.0735(2) 0.0256(10) Uani 1 1 d . . . . .
C9 C 0.3431(5) 0.2839(4) 0.0559(2) 0.0288(11) Uani 1 1 d . . . . .
H9 H 0.280438 0.279273 0.037337 0.035 Uiso 1 1 calc R U . . .
C10 C 0.4317(5) 0.1987(4) 0.0645(2) 0.0295(11) Uani 1 1 d . . . . .
C11 C 0.5236(5) 0.2078(5) 0.0909(3) 0.0332(12) Uani 1 1 d . . . . .
H11 H 0.585783 0.151002 0.096669 0.040 Uiso 1 1 calc R U . . .
C12 C 0.5258(5) 0.2996(4) 0.1093(3) 0.0307(11) Uani 1 1 d . . . . .
C13 C 0.4303(6) 0.1008(5) 0.0447(3) 0.0422(14) Uani 1 1 d . . . . .
H13A H 0.507100 0.061945 0.039733 0.063 Uiso 1 1 calc R U . . .
H13B H 0.396792 0.120010 0.005743 0.063 Uiso 1 1 calc R U . . .
H13C H 0.386211 0.056599 0.075741 0.063 Uiso 1 1 calc R U . . .
C14 C 0.6272(6) 0.3046(6) 0.1382(4) 0.0470(16) Uani 1 1 d . . . . .
H14A H 0.679502 0.237032 0.142810 0.070 Uiso 1 1 calc R U . . .
H14B H 0.603730 0.319768 0.178406 0.070 Uiso 1 1 calc R U . . .
H14C H 0.664054 0.360408 0.112055 0.070 Uiso 1 1 calc R U . . .
C15 C 0.2454(5) 0.4674(5) 0.0603(3) 0.0337(12) Uani 1 1 d . . . . .
H15A H 0.232268 0.505283 0.092814 0.051 Uiso 1 1 calc R U . . .
H15B H 0.178209 0.440776 0.058415 0.051 Uiso 1 1 calc R U . . .
H15C H 0.262523 0.515224 0.021062 0.051 Uiso 1 1 calc R U . . .
C16 C 0.3250(5) 0.6176(4) 0.2483(2) 0.0257(10) Uani 1 1 d . . . . .
C17 C 0.2074(5) 0.6500(4) 0.2529(2) 0.0265(10) Uani 1 1 d . . . . .
C18 C 0.1525(5) 0.6544(4) 0.3102(3) 0.0316(12) Uani 1 1 d . . . . .
H18 H 0.073163 0.672848 0.314096 0.038 Uiso 1 1 calc R U . . .
C19 C 0.2092(6) 0.6331(5) 0.3612(3) 0.0366(13) Uani 1 1 d . . . . .
C20 C 0.3254(6) 0.6051(5) 0.3552(3) 0.0386(13) Uani 1 1 d . . . . .
H20 H 0.365256 0.591160 0.390198 0.046 Uiso 1 1 calc R U . . .
C21 C 0.3851(5) 0.5969(4) 0.2994(3) 0.0330(12) Uani 1 1 d . . . . .
C22 C 0.1437(5) 0.6836(4) 0.1971(3) 0.0336(12) Uani 1 1 d . . . . .
H22A H 0.063265 0.697776 0.209325 0.050 Uiso 1 1 calc R U . . .
H22B H 0.160873 0.627510 0.175082 0.050 Uiso 1 1 calc R U . . .
H22C H 0.165505 0.747578 0.170369 0.050 Uiso 1 1 calc R U . . .
C23 C 0.1477(7) 0.6387(6) 0.4231(3) 0.0496(17) Uani 1 1 d . . . . .
H23A H 0.182601 0.679787 0.442180 0.074 Uiso 1 1 calc R U . . .
H23B H 0.151325 0.567443 0.449148 0.074 Uiso 1 1 calc R U . . .
H23C H 0.069276 0.672490 0.417980 0.074 Uiso 1 1 calc R U . . .
C24 C 0.5117(6) 0.5660(6) 0.2947(3) 0.0476(16) Uani 1 1 d . . . . .
H24A H 0.537650 0.544233 0.335740 0.071 Uiso 1 1 calc R U . . .
H24B H 0.544163 0.626157 0.270701 0.071 Uiso 1 1 calc R U . . .
H24C H 0.535153 0.507444 0.274598 0.071 Uiso 1 1 calc R U . . .
C25 C 0.0405(5) 0.1055(4) 0.2545(3) 0.0326(12) Uani 1 1 d . . . . .
C26 C -0.0459(5) 0.1472(4) 0.2158(3) 0.0365(13) Uani 1 1 d . . . . .
C27 C -0.0996(6) 0.0764(5) 0.2007(4) 0.056(2) Uani 1 1 d . . . . .
H27 H -0.157485 0.102634 0.173936 0.067 Uiso 1 1 calc R U . . .
C28 C -0.0699(7) -0.0307(6) 0.2241(5) 0.068(3) Uani 1 1 d . . . . .
H28 H -0.107630 -0.077431 0.213724 0.082 Uiso 1 1 calc R U . . .
C29 C 0.0149(6) -0.0698(5) 0.2627(5) 0.065(3) Uani 1 1 d . . . . .
H29 H 0.033825 -0.143450 0.279429 0.078 Uiso 1 1 calc R U . . .
C30 C 0.0729(5) -0.0032(5) 0.2774(4) 0.0465(17) Uani 1 1 d . . . . .
C31 C -0.0758(4) 0.2602(4) 0.1845(3) 0.0295(11) Uani 1 1 d . . . . .
C32 C -0.1552(5) 0.3319(4) 0.2103(3) 0.0308(11) Uani 1 1 d . . . . .
C33 C -0.1814(5) 0.4353(5) 0.1770(3) 0.0337(12) Uani 1 1 d . . . . .
H33 H -0.234704 0.484372 0.194800 0.040 Uiso 1 1 calc R U . . .
C34 C -0.1319(6) 0.4691(5) 0.1184(3) 0.0394(14) Uani 1 1 d . . . . .
C35 C -0.0560(6) 0.3969(5) 0.0927(3) 0.0411(14) Uani 1 1 d . . . . .
H35 H -0.023110 0.419005 0.052358 0.049 Uiso 1 1 calc R U . . .
C36 C -0.0261(5) 0.2928(5) 0.1241(3) 0.0363(13) Uani 1 1 d . . . . .
C37 C -0.2106(6) 0.2986(5) 0.2735(3) 0.0417(14) Uani 1 1 d . . . . .
H37A H -0.265214 0.358248 0.283551 0.063 Uiso 1 1 calc R U . . .
H37B H -0.153959 0.274689 0.303008 0.063 Uiso 1 1 calc R U . . .
H37C H -0.248913 0.240996 0.275191 0.063 Uiso 1 1 calc R U . . .
C38 C -0.1595(8) 0.5826(6) 0.0834(3) 0.0549(19) Uani 1 1 d . . . . .
H38A H -0.119711 0.624989 0.098656 0.082 Uiso 1 1 calc R U . . .
H38B H -0.240321 0.608661 0.088851 0.082 Uiso 1 1 calc R U . . .
H38C H -0.136440 0.587601 0.039856 0.082 Uiso 1 1 calc R U . . .
C39 C 0.0581(6) 0.2175(7) 0.0941(4) 0.0535(18) Uani 1 1 d . . . . .
H39A H 0.021484 0.164348 0.087019 0.080 Uiso 1 1 calc R U . . .
H39B H 0.118461 0.182951 0.120668 0.080 Uiso 1 1 calc R U . . .
H39C H 0.089337 0.256194 0.054913 0.080 Uiso 1 1 calc R U . . .
C40 C 0.1780(7) -0.0500(5) 0.3105(4) 0.0512(18) Uani 1 1 d . . . . .
C41 C 0.2807(6) -0.0794(5) 0.2730(4) 0.0473(17) Uani 1 1 d . . . . .
C42 C 0.3760(7) -0.1270(6) 0.3026(5) 0.064(2) Uani 1 1 d . . . . .
H42 H 0.444037 -0.145694 0.279001 0.077 Uiso 1 1 calc R U . . .
C43 C 0.3757(10) -0.1483(8) 0.3648(5) 0.081(3) Uani 1 1 d . . . . .
C44 C 0.2784(10) -0.1190(7) 0.3999(5) 0.081(3) Uani 1 1 d . . . . .
H44 H 0.279654 -0.131285 0.442857 0.097 Uiso 1 1 calc R U . . .
C45 C 0.1760(9) -0.0704(7) 0.3726(5) 0.073(3) Uani 1 1 d . . . . .
C46 C 0.2818(7) -0.0620(6) 0.2061(4) 0.060(2) Uani 1 1 d . . . . .
H46A H 0.245085 -0.113280 0.196990 0.091 Uiso 1 1 calc R U . . .
H46B H 0.359337 -0.070422 0.187904 0.091 Uiso 1 1 calc R U . . .
H46C H 0.241734 0.009319 0.189183 0.091 Uiso 1 1 calc R U . . .
C47 C 0.4823(13) -0.2068(10) 0.3954(8) 0.142(7) Uani 1 1 d . . . . .
H47A H 0.478855 -0.191356 0.435480 0.213 Uiso 1 1 calc R U . . .
H47B H 0.547448 -0.183850 0.369797 0.213 Uiso 1 1 calc R U . . .
H47C H 0.488885 -0.282623 0.400621 0.213 Uiso 1 1 calc R U . . .
C48 C 0.0704(11) -0.0424(9) 0.4109(5) 0.095(4) Uani 1 1 d . . . . .
H48A H 0.088448 -0.032024 0.449158 0.143 Uiso 1 1 calc R U . . .
H48B H 0.028103 -0.099335 0.419905 0.143 Uiso 1 1 calc R U . . .
H48C H 0.025210 0.022668 0.388669 0.143 Uiso 1 1 calc R U . . .
C49 C -0.0135(4) 0.4842(4) 0.2912(3) 0.0277(11) Uani 1 1 d . . . . .
C50 C -0.0979(5) 0.5679(5) 0.2690(3) 0.0342(12) Uani 1 1 d . . . . .
H50 H -0.109523 0.587782 0.226767 0.041 Uiso 1 1 calc R U . . .
C51 C -0.1655(6) 0.6223(5) 0.3097(3) 0.0411(14) Uani 1 1 d . . . . .
H51 H -0.223930 0.679231 0.295140 0.049 Uiso 1 1 calc R U . . .
C52 C -0.1480(6) 0.5939(5) 0.3709(3) 0.0432(15) Uani 1 1 d . . . . .
H52 H -0.193597 0.631860 0.398151 0.052 Uiso 1 1 calc R U . . .
C53 C -0.0639(6) 0.5099(5) 0.3927(3) 0.0426(14) Uani 1 1 d . . . . .
H53 H -0.052681 0.489773 0.434961 0.051 Uiso 1 1 calc R U . . .
C54 C 0.0041(5) 0.4552(5) 0.3525(3) 0.0338(12) Uani 1 1 d . . . . .
H54 H 0.062396 0.398217 0.367233 0.041 Uiso 1 1 calc R U . . .
C55 C 0.448(2) 0.119(3) 0.2835(12) 0.037(4) Uani 0.5 1 d . U P A 1
C56 C 0.4257(18) 0.0924(14) 0.3473(10) 0.043(3) Uani 0.5 1 d . U P A 1
H56 H 0.352971 0.115399 0.365114 0.052 Uiso 0.5 1 calc R U P A 1
C57 C 0.5087(15) 0.0330(14) 0.3849(8) 0.051(3) Uani 0.5 1 d . U P A 1
H57 H 0.493121 0.020264 0.428010 0.062 Uiso 0.5 1 calc R U P A 1
C58 C 0.6140(16) -0.0078(15) 0.3604(9) 0.053(4) Uani 0.5 1 d . U P A 1
H58 H 0.669079 -0.049219 0.386706 0.064 Uiso 0.5 1 calc R U P A 1
C59 C 0.6386(18) 0.0116(17) 0.2979(9) 0.051(4) Uani 0.5 1 d . U P A 1
H59 H 0.711392 -0.013178 0.280720 0.061 Uiso 0.5 1 calc R U P A 1
C60 C 0.553(2) 0.069(2) 0.2599(11) 0.043(4) Uani 0.5 1 d . U P A 1
H60 H 0.565857 0.074950 0.217104 0.052 Uiso 0.5 1 calc R U P A 1
Sb1_1 Sb 0.6975(2) 0.83824(17) 0.15187(15) 0.0357(4) Uani 0.5 1 d D . P B 1
F1_1 F 0.8468(8) 0.7902(17) 0.1708(11) 0.037(4) Uani 0.5 1 d D . P B 1
F2_1 F 0.6784(11) 0.6976(7) 0.1736(9) 0.043(3) Uani 0.5 1 d D . P B 1
F3_1 F 0.7414(16) 0.8309(16) 0.0714(5) 0.046(3) Uani 0.5 1 d D . P B 1
F4_1 F 0.6501(19) 0.842(2) 0.2325(6) 0.075(5) Uani 0.5 1 d D . P B 1
F5_1 F 0.716(2) 0.9777(10) 0.1368(14) 0.063(5) Uani 0.5 1 d D . P B 1
F6_1 F 0.5486(8) 0.8823(10) 0.1332(10) 0.067(4) Uani 0.5 1 d D . P B 1
Sb1_2 Sb 0.1770(2) 0.2322(3) 0.49056(15) 0.0484(6) Uani 0.5 1 d D . P C 2
F1_2 F 0.1237(14) 0.1862(15) 0.5715(6) 0.076(5) Uani 0.5 1 d D . P C 2
F2_2 F 0.130(2) 0.3712(10) 0.4922(11) 0.105(7) Uani 0.5 1 d D . P C 2
F3_2 F 0.0403(10) 0.2332(11) 0.4657(7) 0.092(5) Uani 0.5 1 d D . P C 2
F4_2 F 0.3154(12) 0.2276(15) 0.5128(8) 0.120(6) Uani 0.5 1 d D . P C 2
F5_2 F 0.2264(15) 0.0945(7) 0.4825(6) 0.096(4) Uani 0.5 1 d D . P C 2
F6_2 F 0.2306(17) 0.277(2) 0.4081(6) 0.056(4) Uani 0.5 1 d D . P C 2
F1_3 F 0.0677(12) 0.6839(10) 0.0342(7) 0.063(4) Uani 0.344(12) 1 d . U P D 3
F2_3 F 0.2779(17) 0.7147(14) -0.0039(11) 0.114(9) Uani 0.344(12) 1 d . U P D 3
F1'_3 F 0.341(2) 0.8842(19) 0.0362(16) 0.083(9) Uani 0.198(11) 1 d . U P E 5
F2'_3 F 0.169(2) 1.0085(19) 0.0727(14) 0.075(8) Uani 0.198(11) 1 d . U P E 5
C1_3 C 0.1149(6) 0.7624(6) 0.0290(4) 0.0605(18) Uani 1 1 d D U . . .
H1_3 H 0.099442 0.702200 0.019731 0.073 Uiso 0.656(12) 1 calc R U P D 4
C2_3 C 0.2225(7) 0.7802(6) 0.0196(4) 0.062(2) Uani 1 1 d D U . . .
H2_3 H 0.281350 0.732319 0.004134 0.074 Uiso 0.656(12) 1 calc R U P D 4
C3_3 C 0.2443(6) 0.8670(6) 0.0327(4) 0.066(2) Uani 1 1 d D U . . .
H3_3 H 0.318581 0.879674 0.026341 0.079 Uiso 0.802(11) 1 calc R U P E 6
C4_3 C 0.1588(6) 0.9364(6) 0.0551(4) 0.063(2) Uani 1 1 d D U . . .
H4_3 H 0.174016 0.997197 0.063770 0.076 Uiso 0.802(11) 1 calc R U P E 6
C5_3 C 0.0515(6) 0.9176(6) 0.0649(4) 0.0600(18) Uani 1 1 d D U . . .
H5_3 H -0.007438 0.964786 0.080825 0.072 Uiso 1 1 calc R U . . .
C6_3 C 0.0301(6) 0.8303(6) 0.0516(4) 0.066(2) Uani 1 1 d D U . . .
H6_3 H -0.043988 0.817167 0.058144 0.079 Uiso 1 1 calc R U . . .
C1_4 C 0.6201(17) 0.3158(18) 0.4160(13) 0.102(8) Uani 0.5 1 d D U P F -2
H1_4 H 0.652482 0.260471 0.396412 0.122 Uiso 0.5 1 calc R U P F -2
C2_4 C 0.6870(14) 0.3798(17) 0.4267(11) 0.098(7) Uani 0.5 1 d D U P F -2
H2_4 H 0.764397 0.369769 0.413148 0.118 Uiso 0.5 1 calc R U P F -2
C3_4 C 0.6403(14) 0.4569(13) 0.4568(8) 0.078(4) Uani 0.5 1 d D U P F -2
H3_4 H 0.685501 0.500462 0.464347 0.094 Uiso 0.5 1 calc R U P F -2
C4_4 C 0.5276(15) 0.4716(12) 0.4763(7) 0.074(4) Uani 0.5 1 d D U P F -2
H4_4 H 0.495445 0.525487 0.497076 0.089 Uiso 0.5 1 calc R U P F -2
C5_4 C 0.4620(13) 0.4087(15) 0.4659(9) 0.088(5) Uani 0.5 1 d D U P F -2
H5_4 H 0.385159 0.417304 0.480595 0.105 Uiso 0.5 1 calc R U P F -2
C6_4 C 0.5081(16) 0.3329(16) 0.4338(10) 0.097(6) Uani 0.5 1 d D U P F -2
H6_4 H 0.461765 0.292509 0.424081 0.117 Uiso 0.5 1 calc R U P F -2
C1_5 C 0.628(2) 0.207(2) 0.4332(11) 0.180(12) Uani 0.5 1 d D U P G 1
H1_5 H 0.563941 0.178814 0.431258 0.216 Uiso 0.5 1 calc R U P G 1
C2_5 C 0.732(3) 0.1419(16) 0.4356(9) 0.178(11) Uani 0.5 1 d D U P G 1
H2_5 H 0.740328 0.069780 0.435737 0.214 Uiso 0.5 1 calc R U P G 1
C3_5 C 0.824(2) 0.1825(17) 0.4379(9) 0.148(9) Uani 0.5 1 d D U P G 1
H3_5 H 0.896251 0.138458 0.439701 0.177 Uiso 0.5 1 calc R U P G 1
C4_5 C 0.812(2) 0.2878(18) 0.4376(10) 0.143(10) Uani 0.5 1 d D U P G 1
H4_5 H 0.875961 0.315849 0.438836 0.172 Uiso 0.5 1 calc R U P G 1
C5_5 C 0.708(2) 0.3519(17) 0.4355(13) 0.137(10) Uani 0.5 1 d D U P G 1
H5_5 H 0.699944 0.423988 0.435374 0.164 Uiso 0.5 1 calc R U P G 1
C6_5 C 0.615(2) 0.310(2) 0.4335(15) 0.156(11) Uani 0.5 1 d D U P G 1
H6_5 H 0.542439 0.353725 0.432337 0.187 Uiso 0.5 1 calc R U P G 1
Sb1_6 Sb 0.2113(2) 0.2345(3) 0.48333(13) 0.0527(7) Uani 0.5 1 d D . P H 1
F2_6 F 0.1699(13) 0.1789(17) 0.5648(5) 0.075(5) Uani 0.5 1 d D . P H 1
F3_6 F 0.1006(14) 0.3531(12) 0.4856(11) 0.096(6) Uani 0.5 1 d D . P H 1
F4_6 F 0.3263(16) 0.1204(11) 0.4836(5) 0.127(6) Uani 0.5 1 d D . P H 1
F5_6 F 0.244(3) 0.289(2) 0.3998(6) 0.070(6) Uani 0.5 1 d D . P H 1
F6_6 F 0.3080(12) 0.3037(14) 0.5055(7) 0.107(4) Uani 0.5 1 d D . P H 1
F1_6 F 0.1092(19) 0.1758(18) 0.4580(7) 0.141(7) Uani 0.5 1 d D . P H 1
Sb1_7 Sb 0.6949(3) 0.8449(3) 0.1601(2) 0.0727(10) Uani 0.5 1 d D . P I 2
F2_7 F 0.5447(12) 0.900(2) 0.1522(15) 0.141(11) Uani 0.5 1 d D . P I 2
F3_7 F 0.676(2) 0.847(3) 0.2417(7) 0.102(8) Uani 0.5 1 d D . P I 2
F4_7 F 0.717(2) 0.845(2) 0.0785(7) 0.104(7) Uani 0.5 1 d D . P I 2
F6_7 F 0.670(2) 0.7077(12) 0.1800(14) 0.115(8) Uani 0.5 1 d D . P I 2
F5_7 F 0.8457(12) 0.789(2) 0.1680(16) 0.064(6) Uani 0.5 1 d D . P I 2
F1_7 F 0.725(3) 0.9803(12) 0.1375(17) 0.095(7) Uani 0.5 1 d D . P I 2
C56' C 0.433(2) 0.1250(18) 0.3554(11) 0.058(5) Uani 0.5 1 d . U P A 2
H56' H 0.364091 0.166976 0.366121 0.070 Uiso 0.5 1 calc R U P A 2
C55' C 0.462(3) 0.112(3) 0.2958(12) 0.039(4) Uani 0.5 1 d . U P A 2
C57' C 0.508(2) 0.0753(17) 0.3976(10) 0.076(5) Uani 0.5 1 d . U P A 2
H57' H 0.487243 0.072806 0.439622 0.091 Uiso 0.5 1 calc R U P A 2
C58' C 0.615(2) 0.0287(17) 0.3795(11) 0.076(5) Uani 0.5 1 d . U P A 2
H58' H 0.669684 0.000543 0.407899 0.091 Uiso 0.5 1 calc R U P A 2
C59' C 0.639(2) 0.024(2) 0.3214(14) 0.082(6) Uani 0.5 1 d . U P A 2
H59' H 0.710517 -0.013395 0.310681 0.098 Uiso 0.5 1 calc R U P A 2
C60' C 0.569(2) 0.068(3) 0.2754(12) 0.058(6) Uani 0.5 1 d . U P A 2
H60' H 0.591657 0.069407 0.233624 0.070 Uiso 0.5 1 calc R U P A 2

loop_
_atom_site_aniso_label
_atom_site_aniso_U_11
_atom_site_aniso_U_22
_atom_site_aniso_U_33
_atom_site_aniso_U_23
_atom_site_aniso_U_13
_atom_site_aniso_U_12
Bi1 0.03177(10) 0.02096(9) 0.02076(9) -0.00327(7) -0.00472(7) -0.01302(7)
Bi2 0.04098(12) 0.02433(10) 0.03035(11) -0.00612(8) -0.00052(8) -0.01835(8)
Te1 0.02962(16) 0.02280(15) 0.02714(16) -0.00852(12) -0.00329(12) -0.01176(12)
Te2 0.04085(19) 0.02328(16) 0.03290(18) -0.00997(13) -0.00087(14) -0.01306(14)
C1 0.025(2) 0.021(2) 0.022(2) -0.0020(18) -0.0029(18) -0.0092(18)
C2 0.026(2) 0.027(3) 0.025(2) -0.009(2) -0.0028(19) -0.011(2)
C3 0.036(3) 0.038(3) 0.028(3) -0.012(2) 0.006(2) -0.020(2)
C4 0.046(3) 0.042(3) 0.035(3) -0.006(3) 0.005(3) -0.030(3)
C5 0.039(3) 0.028(3) 0.031(3) -0.007(2) -0.002(2) -0.018(2)
C6 0.030(2) 0.020(2) 0.025(2) -0.0048(19) -0.0025(19) -0.0119(19)
C7 0.030(3) 0.028(3) 0.022(2) -0.010(2) 0.0004(19) -0.013(2)
C8 0.030(3) 0.030(3) 0.021(2) -0.009(2) 0.0001(19) -0.014(2)
C9 0.034(3) 0.034(3) 0.024(2) -0.010(2) -0.005(2) -0.014(2)
C10 0.042(3) 0.028(3) 0.023(2) -0.010(2) 0.000(2) -0.015(2)
C11 0.031(3) 0.032(3) 0.039(3) -0.013(2) -0.004(2) -0.005(2)
C12 0.030(3) 0.033(3) 0.034(3) -0.013(2) -0.006(2) -0.010(2)
C13 0.060(4) 0.035(3) 0.040(3) -0.019(3) -0.008(3) -0.013(3)
C14 0.037(3) 0.048(4) 0.064(4) -0.018(3) -0.018(3) -0.011(3)
C15 0.031(3) 0.037(3) 0.037(3) -0.012(2) -0.008(2) -0.007(2)
C16 0.039(3) 0.019(2) 0.023(2) -0.0048(18) 0.002(2) -0.014(2)
C17 0.034(3) 0.017(2) 0.031(3) -0.0055(19) -0.001(2) -0.013(2)
C18 0.040(3) 0.018(2) 0.038(3) -0.008(2) 0.002(2) -0.012(2)
C19 0.053(4) 0.034(3) 0.031(3) -0.015(2) 0.006(3) -0.022(3)
C20 0.049(4) 0.045(3) 0.029(3) -0.011(3) -0.003(2) -0.022(3)
C21 0.038(3) 0.028(3) 0.038(3) -0.008(2) -0.006(2) -0.016(2)
C22 0.039(3) 0.028(3) 0.037(3) -0.005(2) -0.006(2) -0.015(2)
C23 0.063(4) 0.062(4) 0.031(3) -0.020(3) 0.012(3) -0.029(4)
C24 0.039(3) 0.067(5) 0.041(4) -0.014(3) -0.006(3) -0.015(3)
C25 0.034(3) 0.022(3) 0.048(3) -0.014(2) -0.003(2) -0.013(2)
C26 0.029(3) 0.025(3) 0.061(4) -0.017(3) -0.004(3) -0.009(2)
C27 0.040(4) 0.034(3) 0.105(6) -0.025(4) -0.028(4) -0.010(3)
C28 0.055(4) 0.033(4) 0.134(8) -0.035(5) -0.029(5) -0.011(3)
C29 0.050(4) 0.021(3) 0.129(8) -0.014(4) -0.033(5) -0.007(3)
C30 0.035(3) 0.029(3) 0.081(5) -0.011(3) -0.012(3) -0.016(3)
C31 0.026(2) 0.030(3) 0.041(3) -0.016(2) -0.005(2) -0.012(2)
C32 0.030(3) 0.028(3) 0.039(3) -0.011(2) -0.007(2) -0.010(2)
C33 0.035(3) 0.030(3) 0.043(3) -0.014(2) -0.014(2) -0.007(2)
C34 0.051(4) 0.040(3) 0.036(3) -0.005(3) -0.022(3) -0.020(3)
C35 0.049(4) 0.047(4) 0.036(3) -0.013(3) -0.007(3) -0.022(3)
C36 0.031(3) 0.043(3) 0.044(3) -0.019(3) -0.007(2) -0.014(2)
C37 0.046(4) 0.034(3) 0.043(4) -0.011(3) 0.001(3) -0.006(3)
C38 0.080(5) 0.044(4) 0.045(4) 0.002(3) -0.026(4) -0.022(4)
C39 0.044(4) 0.066(5) 0.061(5) -0.032(4) 0.002(3) -0.017(3)
C40 0.061(4) 0.025(3) 0.071(5) 0.002(3) -0.018(4) -0.024(3)
C41 0.041(3) 0.020(3) 0.083(5) -0.004(3) -0.017(3) -0.014(2)
C42 0.053(4) 0.034(4) 0.103(7) 0.002(4) -0.024(4) -0.015(3)
C43 0.087(7) 0.059(5) 0.093(7) 0.024(5) -0.046(6) -0.034(5)
C44 0.105(8) 0.049(5) 0.083(7) 0.027(5) -0.036(6) -0.039(5)
C45 0.091(7) 0.049(5) 0.079(6) 0.008(4) -0.008(5) -0.042(5)
C46 0.065(5) 0.039(4) 0.084(6) -0.026(4) -0.005(4) -0.012(3)
C47 0.128(12) 0.086(9) 0.192(16) 0.050(10) -0.104(12) -0.023(8)
C48 0.124(10) 0.076(7) 0.091(8) -0.017(6) 0.030(7) -0.058(7)
C49 0.030(3) 0.026(3) 0.033(3) -0.012(2) 0.000(2) -0.013(2)
C50 0.037(3) 0.033(3) 0.037(3) -0.012(2) -0.011(2) -0.007(2)
C51 0.042(3) 0.038(3) 0.048(4) -0.018(3) -0.010(3) -0.002(3)
C52 0.054(4) 0.040(3) 0.041(3) -0.022(3) 0.008(3) -0.014(3)
C53 0.058(4) 0.041(3) 0.029(3) -0.009(3) 0.005(3) -0.016(3)
C54 0.040(3) 0.030(3) 0.031(3) -0.006(2) 0.003(2) -0.009(2)
C55 0.032(7) 0.024(8) 0.047(8) 0.005(8) -0.024(6) 0.007(5)
C56 0.047(6) 0.040(9) 0.047(7) -0.012(6) -0.023(5) -0.004(6)
C57 0.066(7) 0.048(8) 0.040(7) -0.011(6) -0.027(5) 0.002(6)
C58 0.061(7) 0.047(9) 0.047(8) -0.009(6) -0.027(6) 0.008(6)
C59 0.046(7) 0.043(8) 0.051(8) 0.000(7) -0.014(6) 0.007(6)
C60 0.048(8) 0.027(7) 0.051(9) -0.003(7) -0.018(6) 0.003(6)
Sb1_1 0.0273(8) 0.0192(6) 0.0588(9) -0.0076(6) -0.0048(6) -0.0019(5)
F1_1 0.029(5) 0.029(9) 0.051(8) 0.005(7) -0.010(5) -0.014(5)
F2_1 0.028(5) 0.022(4) 0.077(8) -0.005(5) 0.009(5) -0.014(3)
F3_1 0.051(6) 0.044(6) 0.048(5) -0.002(4) -0.017(4) -0.023(5)
F4_1 0.074(12) 0.069(9) 0.073(7) -0.033(8) 0.021(7) 0.008(9)
F5_1 0.054(9) 0.024(5) 0.116(14) -0.023(7) -0.007(9) -0.009(6)
F6_1 0.027(4) 0.030(4) 0.131(12) 0.012(6) -0.017(5) -0.008(3)
Sb1_2 0.0667(14) 0.0374(7) 0.0440(11) -0.0062(6) -0.0133(9) -0.0150(10)
F1_2 0.104(13) 0.062(8) 0.049(6) 0.009(5) -0.002(6) -0.021(9)
F2_2 0.223(19) 0.033(5) 0.059(8) -0.017(5) 0.022(11) -0.036(7)
F3_2 0.071(6) 0.093(9) 0.094(10) 0.038(7) -0.031(7) -0.038(6)
F4_2 0.104(9) 0.147(13) 0.108(10) 0.047(10) -0.062(8) -0.079(10)
F5_2 0.144(12) 0.035(5) 0.094(9) -0.009(5) -0.021(9) 0.010(6)
F6_2 0.050(6) 0.066(12) 0.047(6) -0.013(6) -0.011(5) 0.006(6)
F1_3 0.064(8) 0.051(6) 0.080(10) -0.016(6) -0.016(7) -0.021(5)
F2_3 0.109(12) 0.075(10) 0.168(19) -0.072(12) 0.073(13) -0.041(9)
F1'_3 0.054(8) 0.049(13) 0.14(3) -0.012(14) -0.007(11) -0.018(8)
F2'_3 0.078(15) 0.054(12) 0.10(2) -0.041(12) -0.017(14) -0.006(10)
C1_3 0.068(4) 0.051(4) 0.066(5) 0.003(3) -0.034(4) -0.022(3)
C2_3 0.071(4) 0.054(4) 0.064(5) -0.026(4) 0.012(4) -0.019(4)
C3_3 0.050(4) 0.056(4) 0.098(6) -0.030(4) 0.016(4) -0.021(3)
C4_3 0.058(4) 0.058(4) 0.084(6) -0.036(4) -0.008(4) -0.009(3)
C5_3 0.052(4) 0.068(5) 0.049(4) -0.006(4) -0.003(3) 0.001(3)
C6_3 0.051(4) 0.062(4) 0.077(6) 0.011(4) -0.020(4) -0.019(3)
C1_4 0.125(13) 0.111(15) 0.088(19) -0.032(13) 0.026(12) -0.074(11)
C2_4 0.102(13) 0.108(14) 0.098(18) -0.027(12) 0.012(12) -0.057(11)
C3_4 0.108(10) 0.076(10) 0.057(10) 0.004(7) -0.023(8) -0.046(9)
C4_4 0.108(10) 0.060(9) 0.048(9) 0.012(7) -0.028(8) -0.017(8)
C5_4 0.097(12) 0.082(11) 0.076(12) 0.011(8) -0.010(9) -0.037(9)
C6_4 0.114(12) 0.103(13) 0.090(14) -0.017(10) 0.006(11) -0.071(11)
C1_5 0.34(3) 0.138(18) 0.122(18) -0.022(16) -0.07(2) -0.155(19)
C2_5 0.36(3) 0.133(18) 0.099(16) -0.031(16) -0.06(2) -0.133(17)
C3_5 0.32(3) 0.117(14) 0.045(10) -0.029(11) -0.015(15) -0.116(16)
C4_5 0.30(3) 0.112(15) 0.045(10) -0.018(12) 0.030(17) -0.123(17)
C5_5 0.30(3) 0.110(16) 0.046(11) -0.029(13) 0.013(18) -0.130(15)
C6_5 0.33(3) 0.132(17) 0.056(14) -0.009(13) -0.034(18) -0.145(17)
Sb1_6 0.0795(17) 0.0459(10) 0.0228(6) -0.0060(6) -0.0137(10) 0.0115(11)
F2_6 0.083(10) 0.083(8) 0.032(5) 0.002(5) 0.001(5) 0.018(8)
F3_6 0.078(8) 0.087(10) 0.072(10) 0.019(8) 0.009(7) 0.034(8)
F4_6 0.187(14) 0.085(8) 0.046(6) 0.002(6) 0.022(8) 0.060(9)
F5_6 0.123(15) 0.044(7) 0.027(5) 0.008(5) -0.002(6) -0.009(8)
F6_6 0.096(9) 0.146(13) 0.095(10) -0.045(10) -0.002(7) -0.042(9)
F1_6 0.223(17) 0.190(18) 0.056(7) -0.021(11) -0.007(12) -0.150(14)
Sb1_7 0.0494(15) 0.0781(18) 0.0837(18) 0.0208(12) -0.0287(12) -0.0317(12)
F2_7 0.050(7) 0.153(19) 0.18(2) 0.044(16) -0.036(9) -0.018(8)
F3_7 0.068(11) 0.103(16) 0.096(8) 0.005(8) -0.016(7) 0.033(10)
F4_7 0.109(17) 0.093(14) 0.098(8) 0.027(9) -0.052(9) -0.027(11)
F6_7 0.120(16) 0.103(10) 0.122(16) 0.041(11) -0.065(13) -0.064(11)
F5_7 0.063(8) 0.048(13) 0.088(15) -0.026(11) -0.027(8) 0.000(8)
F1_7 0.065(12) 0.056(8) 0.146(18) 0.020(9) -0.047(12) -0.001(8)
C56' 0.059(8) 0.061(12) 0.055(8) -0.016(8) -0.023(6) 0.003(8)
C55' 0.045(9) 0.021(9) 0.046(9) 0.004(8) -0.014(7) -0.001(7)
C57' 0.093(9) 0.067(11) 0.066(9) -0.022(8) -0.043(7) 0.015(9)
C58' 0.079(9) 0.059(11) 0.082(10) -0.003(9) -0.049(8) 0.016(8)
C59' 0.070(9) 0.072(12) 0.080(11) 0.005(10) -0.029(9) 0.021(9)
C60' 0.048(9) 0.048(9) 0.063(10) 0.004(10) -0.012(7) 0.006(8)

_geom_special_details            
; 
 All esds (except the esd in the dihedral angle between two l.s. planes) 
 are estimated using the full covariance matrix.  The cell esds are taken 
 into account individually in the estimation of esds in distances, angles 
 and torsion angles; correlations between esds in cell parameters are only 
 used when they are defined by crystal symmetry.  An approximate (isotropic) 
 treatment of cell esds is used for estimating esds involving l.s. planes. 
;

loop_
_geom_bond_atom_site_label_1
_geom_bond_atom_site_label_2
_geom_bond_distance
_geom_bond_site_symmetry_2
_geom_bond_publ_flag
Bi1 C1 2.249(5) . ?
Bi1 Te1 2.9606(4) . ?
Bi1 Te2 2.9862(4) . ?
Bi2 C25 2.251(5) . ?
Bi2 Te2 2.9428(4) . ?
Bi2 Te1 2.9762(4) . ?
Te1 C49 2.119(5) . ?
Te2 C55 1.959(19) . ?
Te2 C55' 2.28(2) . ?
C1 C6 1.402(7) . ?
C1 C2 1.413(7) . ?
C2 C3 1.388(7) . ?
C2 C7 1.499(7) . ?
C3 C4 1.393(8) . ?
C4 C5 1.393(8) . ?
C5 C6 1.394(7) . ?
C6 C16 1.498(7) . ?
C7 C8 1.392(7) . ?
C7 C12 1.395(8) . ?
C8 C9 1.400(7) . ?
C8 C15 1.509(8) . ?
C9 C10 1.389(8) . ?
C10 C11 1.394(8) . ?
C10 C13 1.501(7) . ?
C11 C12 1.407(8) . ?
C12 C14 1.512(8) . ?
C16 C21 1.399(8) . ?
C16 C17 1.414(8) . ?
C17 C18 1.390(8) . ?
C17 C22 1.502(8) . ?
C18 C19 1.373(9) . ?
C19 C20 1.392(9) . ?
C19 C23 1.515(8) . ?
C20 C21 1.392(8) . ?
C21 C24 1.517(9) . ?
C25 C26 1.400(9) . ?
C25 C30 1.401(8) . ?
C26 C27 1.403(8) . ?
C26 C31 1.486(8) . ?
C27 C28 1.381(10) . ?
C28 C29 1.382(11) . ?
C29 C30 1.387(9) . ?
C30 C40 1.518(10) . ?
C31 C32 1.396(8) . ?
C31 C36 1.421(9) . ?
C32 C33 1.387(8) . ?
C32 C37 1.502(9) . ?
C33 C34 1.390(9) . ?
C34 C35 1.378(10) . ?
C34 C38 1.511(9) . ?
C35 C36 1.386(9) . ?
C36 C39 1.505(9) . ?
C40 C45 1.364(13) . ?
C40 C41 1.460(11) . ?
C41 C42 1.380(10) . ?
C41 C46 1.476(12) . ?
C42 C43 1.369(15) . ?
C43 C44 1.383(16) . ?
C43 C47 1.530(14) . ?
C44 C45 1.430(14) . ?
C45 C48 1.492(15) . ?
C49 C54 1.382(8) . ?
C49 C50 1.391(8) . ?
C50 C51 1.398(9) . ?
C51 C52 1.379(9) . ?
C52 C53 1.387(10) . ?
C53 C54 1.393(8) . ?
C55 C56 1.40(3) . ?
C55 C60 1.42(3) . ?
C56 C57 1.39(2) . ?
C57 C58 1.39(3) . ?
C58 C59 1.38(3) . ?
C59 C60 1.42(2) . ?
Sb1_1 F4_1 1.857(10) . ?
Sb1_1 F3_1 1.858(9) . ?
Sb1_1 F6_1 1.870(9) . ?
Sb1_1 F5_1 1.871(9) . ?
Sb1_1 F1_1 1.879(9) . ?
Sb1_1 F2_1 1.881(8) . ?
Sb1_2 F4_2 1.827(10) . ?
Sb1_2 F2_2 1.836(10) . ?
Sb1_2 F3_2 1.845(9) . ?
Sb1_2 F1_2 1.857(10) . ?
Sb1_2 F5_2 1.864(9) . ?
Sb1_2 F6_2 1.885(11) . ?
F1_3 C1_3 1.283(14) . ?
F2_3 C2_3 1.185(17) . ?
F1'_3 C3_3 1.28(3) . ?
F2'_3 C4_3 1.17(2) . ?
C1_3 C6_3 1.364(10) . ?
C1_3 C2_3 1.374(10) . ?
C2_3 C3_3 1.364(9) . ?
C3_3 C4_3 1.378(9) . ?
C4_3 C5_3 1.375(10) . ?
C5_3 C6_3 1.370(10) . ?
C1_4 C6_4 1.366(15) . ?
C1_4 C2_4 1.397(15) . ?
C2_4 C3_4 1.368(15) . ?
C3_4 C4_4 1.382(15) . ?
C4_4 C5_4 1.371(14) . ?
C5_4 C6_4 1.382(15) . ?
C1_5 C6_5 1.365(16) . ?
C1_5 C2_5 1.386(16) . ?
C2_5 C3_5 1.372(16) . ?
C3_5 C4_5 1.387(15) . ?
C4_5 C5_5 1.373(16) . ?
C5_5 C6_5 1.395(16) . ?
Sb1_6 F4_6 1.841(10) . ?
Sb1_6 F1_6 1.846(11) . ?
Sb1_6 F2_6 1.853(10) . ?
Sb1_6 F6_6 1.854(11) . ?
Sb1_6 F3_6 1.861(10) . ?
Sb1_6 F5_6 1.869(10) . ?
Sb1_7 F4_7 1.840(13) . ?
Sb1_7 F3_7 1.848(12) . ?
Sb1_7 F2_7 1.848(12) . ?
Sb1_7 F5_7 1.856(12) . ?
Sb1_7 F1_7 1.861(12) . ?
Sb1_7 F6_7 1.861(12) . ?
C56' C57' 1.36(3) . ?
C56' C55' 1.40(3) . ?
C55' C60' 1.38(4) . ?
C57' C58' 1.37(3) . ?
C58' C59' 1.33(3) . ?
C59' C60' 1.38(3) . ?

loop_
_geom_angle_atom_site_label_1
_geom_angle_atom_site_label_2
_geom_angle_atom_site_label_3
_geom_angle
_geom_angle_site_symmetry_1
_geom_angle_site_symmetry_3
_geom_angle_publ_flag
C1 Bi1 Te1 102.41(12) . . ?
C1 Bi1 Te2 102.94(13) . . ?
Te1 Bi1 Te2 77.693(11) . . ?
C25 Bi2 Te2 101.36(15) . . ?
C25 Bi2 Te1 101.44(15) . . ?
Te2 Bi2 Te1 78.126(11) . . ?
C49 Te1 Bi1 99.93(14) . . ?
C49 Te1 Bi2 99.96(15) . . ?
Bi1 Te1 Bi2 81.279(11) . . ?
C55 Te2 Bi2 100.4(10) . . ?
C55' Te2 Bi2 99.0(8) . . ?
C55 Te2 Bi1 95.0(14) . . ?
C55' Te2 Bi1 92.6(11) . . ?
Bi2 Te2 Bi1 81.405(11) . . ?
C6 C1 C2 120.9(4) . . ?
C6 C1 Bi1 107.4(3) . . ?
C2 C1 Bi1 131.2(4) . . ?
C3 C2 C1 117.8(5) . . ?
C3 C2 C7 119.2(5) . . ?
C1 C2 C7 122.9(4) . . ?
C2 C3 C4 121.7(5) . . ?
C5 C4 C3 120.1(5) . . ?
C4 C5 C6 119.7(5) . . ?
C5 C6 C1 119.8(5) . . ?
C5 C6 C16 122.5(4) . . ?
C1 C6 C16 117.7(4) . . ?
C8 C7 C12 120.5(5) . . ?
C8 C7 C2 119.6(5) . . ?
C12 C7 C2 119.8(5) . . ?
C7 C8 C9 118.7(5) . . ?
C7 C8 C15 121.9(5) . . ?
C9 C8 C15 119.4(5) . . ?
C10 C9 C8 122.4(5) . . ?
C9 C10 C11 117.9(5) . . ?
C9 C10 C13 121.3(5) . . ?
C11 C10 C13 120.8(6) . . ?
C10 C11 C12 121.2(5) . . ?
C7 C12 C11 119.4(5) . . ?
C7 C12 C14 121.8(5) . . ?
C11 C12 C14 118.9(5) . . ?
C21 C16 C17 120.8(5) . . ?
C21 C16 C6 120.4(5) . . ?
C17 C16 C6 118.8(5) . . ?
C18 C17 C16 118.2(5) . . ?
C18 C17 C22 120.8(5) . . ?
C16 C17 C22 121.0(5) . . ?
C19 C18 C17 122.2(6) . . ?
C18 C19 C20 118.6(5) . . ?
C18 C19 C23 121.2(6) . . ?
C20 C19 C23 120.2(6) . . ?
C19 C20 C21 122.0(6) . . ?
C20 C21 C16 118.1(6) . . ?
C20 C21 C24 120.5(6) . . ?
C16 C21 C24 121.4(5) . . ?
C26 C25 C30 121.5(5) . . ?
C26 C25 Bi2 129.7(4) . . ?
C30 C25 Bi2 108.1(4) . . ?
C25 C26 C27 117.7(6) . . ?
C25 C26 C31 124.1(5) . . ?
C27 C26 C31 117.8(6) . . ?
C28 C27 C26 121.2(7) . . ?
C27 C28 C29 119.9(6) . . ?
C28 C29 C30 121.0(6) . . ?
C29 C30 C25 118.6(6) . . ?
C29 C30 C40 119.2(6) . . ?
C25 C30 C40 121.7(5) . . ?
C32 C31 C36 119.9(5) . . ?
C32 C31 C26 122.6(5) . . ?
C36 C31 C26 117.4(5) . . ?
C33 C32 C31 119.0(6) . . ?
C33 C32 C37 120.3(5) . . ?
C31 C32 C37 120.8(5) . . ?
C32 C33 C34 121.9(6) . . ?
C35 C34 C33 118.5(6) . . ?
C35 C34 C38 120.3(6) . . ?
C33 C34 C38 121.2(6) . . ?
C34 C35 C36 121.9(6) . . ?
C35 C36 C31 118.7(6) . . ?
C35 C36 C39 119.7(6) . . ?
C31 C36 C39 121.6(6) . . ?
C45 C40 C41 121.3(8) . . ?
C45 C40 C30 122.1(8) . . ?
C41 C40 C30 116.5(7) . . ?
C42 C41 C40 117.5(8) . . ?
C42 C41 C46 121.1(8) . . ?
C40 C41 C46 121.4(6) . . ?
C43 C42 C41 122.1(10) . . ?
C42 C43 C44 120.0(9) . . ?
C42 C43 C47 119.9(13) . . ?
C44 C43 C47 120.1(12) . . ?
C43 C44 C45 121.1(10) . . ?
C40 C45 C44 118.0(10) . . ?
C40 C45 C48 121.1(10) . . ?
C44 C45 C48 120.9(10) . . ?
C54 C49 C50 120.8(5) . . ?
C54 C49 Te1 122.8(4) . . ?
C50 C49 Te1 116.4(4) . . ?
C49 C50 C51 119.0(6) . . ?
C52 C51 C50 120.4(6) . . ?
C51 C52 C53 120.2(6) . . ?
C52 C53 C54 119.9(6) . . ?
C49 C54 C53 119.7(6) . . ?
C56 C55 C60 116.1(18) . . ?
C56 C55 Te2 126.4(19) . . ?
C60 C55 Te2 116.5(17) . . ?
C57 C56 C55 121.1(19) . . ?
C58 C57 C56 121.0(17) . . ?
C59 C58 C57 120.2(16) . . ?
C58 C59 C60 118.4(18) . . ?
C55 C60 C59 122.3(19) . . ?
F4_1 Sb1_1 F3_1 177.9(10) . . ?
F4_1 Sb1_1 F6_1 89.0(9) . . ?
F3_1 Sb1_1 F6_1 89.9(8) . . ?
F4_1 Sb1_1 F5_1 88.6(12) . . ?
F3_1 Sb1_1 F5_1 93.1(10) . . ?
F6_1 Sb1_1 F5_1 91.2(9) . . ?
F4_1 Sb1_1 F1_1 91.2(11) . . ?
F3_1 Sb1_1 F1_1 89.9(11) . . ?
F6_1 Sb1_1 F1_1 178.5(9) . . ?
F5_1 Sb1_1 F1_1 90.3(11) . . ?
F4_1 Sb1_1 F2_1 87.0(9) . . ?
F3_1 Sb1_1 F2_1 91.2(8) . . ?
F6_1 Sb1_1 F2_1 89.9(6) . . ?
F5_1 Sb1_1 F2_1 175.5(11) . . ?
F1_1 Sb1_1 F2_1 88.6(8) . . ?
F4_2 Sb1_2 F2_2 92.7(10) . . ?
F4_2 Sb1_2 F3_2 177.4(10) . . ?
F2_2 Sb1_2 F3_2 89.3(9) . . ?
F4_2 Sb1_2 F1_2 91.4(8) . . ?
F2_2 Sb1_2 F1_2 92.6(10) . . ?
F3_2 Sb1_2 F1_2 90.1(8) . . ?
F4_2 Sb1_2 F5_2 88.2(9) . . ?
F2_2 Sb1_2 F5_2 175.7(9) . . ?
F3_2 Sb1_2 F5_2 89.7(7) . . ?
F1_2 Sb1_2 F5_2 91.6(8) . . ?
F4_2 Sb1_2 F6_2 89.1(9) . . ?
F2_2 Sb1_2 F6_2 88.3(12) . . ?
F3_2 Sb1_2 F6_2 89.3(8) . . ?
F1_2 Sb1_2 F6_2 179.0(12) . . ?
F5_2 Sb1_2 F6_2 87.5(10) . . ?
F1_3 C1_3 C6_3 101.3(9) . . ?
F1_3 C1_3 C2_3 136.4(10) . . ?
C6_3 C1_3 C2_3 120.6(6) . . ?
F2_3 C2_3 C3_3 133.0(12) . . ?
F2_3 C2_3 C1_3 107.2(12) . . ?
C3_3 C2_3 C1_3 119.6(7) . . ?
F1'_3 C3_3 C2_3 126.0(14) . . ?
F1'_3 C3_3 C4_3 112.8(15) . . ?
C2_3 C3_3 C4_3 120.1(6) . . ?
F2'_3 C4_3 C5_3 113.4(16) . . ?
F2'_3 C4_3 C3_3 126.2(16) . . ?
C5_3 C4_3 C3_3 120.0(6) . . ?
C6_3 C5_3 C4_3 119.6(7) . . ?
C1_3 C6_3 C5_3 120.1(6) . . ?
C6_4 C1_4 C2_4 119.9(11) . . ?
C3_4 C2_4 C1_4 119.6(11) . . ?
C2_4 C3_4 C4_4 120.1(10) . . ?
C5_4 C4_4 C3_4 120.2(11) . . ?
C4_4 C5_4 C6_4 119.8(11) . . ?
C1_4 C6_4 C5_4 120.2(11) . . ?
C6_5 C1_5 C2_5 120.8(12) . . ?
C3_5 C2_5 C1_5 119.5(11) . . ?
C2_5 C3_5 C4_5 120.0(12) . . ?
C5_5 C4_5 C3_5 120.4(12) . . ?
C4_5 C5_5 C6_5 119.4(11) . . ?
C1_5 C6_5 C5_5 119.8(12) . . ?
F4_6 Sb1_6 F1_6 94.8(11) . . ?
F4_6 Sb1_6 F2_6 90.0(6) . . ?
F1_6 Sb1_6 F2_6 91.7(9) . . ?
F4_6 Sb1_6 F6_6 89.1(9) . . ?
F1_6 Sb1_6 F6_6 175.5(10) . . ?
F2_6 Sb1_6 F6_6 90.6(9) . . ?
F4_6 Sb1_6 F3_6 176.4(10) . . ?
F1_6 Sb1_6 F3_6 88.8(11) . . ?
F2_6 Sb1_6 F3_6 89.2(9) . . ?
F6_6 Sb1_6 F3_6 87.3(8) . . ?
F4_6 Sb1_6 F5_6 91.6(10) . . ?
F1_6 Sb1_6 F5_6 84.4(11) . . ?
F2_6 Sb1_6 F5_6 175.9(12) . . ?
F6_6 Sb1_6 F5_6 93.2(12) . . ?
F3_6 Sb1_6 F5_6 89.5(12) . . ?
F4_7 Sb1_7 F3_7 178.3(14) . . ?
F4_7 Sb1_7 F2_7 90.1(13) . . ?
F3_7 Sb1_7 F2_7 90.8(12) . . ?
F4_7 Sb1_7 F5_7 89.8(15) . . ?
F3_7 Sb1_7 F5_7 89.3(14) . . ?
F2_7 Sb1_7 F5_7 179.9(17) . . ?
F4_7 Sb1_7 F1_7 87.2(15) . . ?
F3_7 Sb1_7 F1_7 91.3(17) . . ?
F2_7 Sb1_7 F1_7 89.8(13) . . ?
F5_7 Sb1_7 F1_7 90.3(14) . . ?
F4_7 Sb1_7 F6_7 90.6(13) . . ?
F3_7 Sb1_7 F6_7 90.8(14) . . ?
F2_7 Sb1_7 F6_7 92.0(12) . . ?
F5_7 Sb1_7 F6_7 87.9(13) . . ?
F1_7 Sb1_7 F6_7 177.2(15) . . ?
C57' C56' C55' 117(2) . . ?
C60' C55' C56' 123(2) . . ?
C60' C55' Te2 117.3(17) . . ?
C56' C55' Te2 118(2) . . ?
C56' C57' C58' 120(2) . . ?
C59' C58' C57' 118.5(19) . . ?
C58' C59' C60' 126(2) . . ?
C59' C60' C55' 113(2) . . ?

_refine_diff_density_max         2.602
_refine_diff_density_min         -2.103
_refine_diff_density_rms         0.149

_shelx_res_file                  
; 
TITL cvh_257m in P-1 
    cvh_257m.res 
    created by SHELXL-2017/1 at 12:25:58 on 29-May-2024 
CELL 1.54178  12.30040  13.42460  22.76560  74.8228  81.9017  77.2651 
ZERR 2.00000 0.00080 0.00080 0.00150 0.0028 0.0030 0.0029 
LATT  1 
SFAC C H Bi F Sb Te 
UNIT 144 141.831 4 26.1693 4 4 
LIST 4 ! automatically inserted. Change 6 to 4 for CHECKCIF!! 
TEMP -173.150 
SIZE 0.062 0.128 0.146 
L.S. 16 
ACTA 
FMAP 2 
PLAN 20 
DFIX_SOLV 1.39 c1 c2 c2 c3 c3 c4 c4 c5 c5 c6 c6 c1 
SADI_SOLV c1 c3 c3 c5 c5 c1 c2 c4 c4 c6 c6 c2 
DFIX_SOLV 1.35 c1 f1 c2 f2 c3 f3 c4 f4 
FLAT_SOLV c1 c2 c3 c4 c5 c6 
RIGU_SOLV 
SIMU_SOLV 
REM EADP c1_4 c2_4 c3_4 c4_4 c5_4 c6_4 c1_5 c2_5 c3_5 c4_5 c5_5 c6_5 
SADI_AN sb1 f1 sb1 f2 sb1 f3 sb1 f4 sb1 f5 sb1 f6 
RIGU_AN 
RIGU c55 c56 c57 c58 c59 c60 c55' c56' c57' c58' c59' c60' 
SIMU c55 c56 c57 c58 c59 c60 c55' c56' c57' c58' c59' c60' 
OMIT 0   0   1 
OMIT -1  -1   1 
WGHT    0.033700   25.784901 
FVAR       0.05728   0.50685   0.34411   0.19822 
BI1   3    0.311642    0.400378    0.259085    11.00000    0.03177    0.02096 = 
         0.02076   -0.00327   -0.00472   -0.01302 
BI2   3    0.128765    0.187282    0.302484    11.00000    0.04098    0.02433 = 
         0.03035   -0.00612   -0.00052   -0.01835 
TE1   6    0.085329    0.406607    0.226266    11.00000    0.02962    0.02280 = 
         0.02714   -0.00852   -0.00329   -0.01176 
TE2   6    0.339833    0.196174    0.224077    11.00000    0.04085    0.02328 = 
         0.03290   -0.00997   -0.00087   -0.01306 
C1    1    0.384306    0.503554    0.174976    11.00000    0.02493    0.02112 = 
         0.02205   -0.00199   -0.00292   -0.00916 
C2    1    0.436648    0.481766    0.119125    11.00000    0.02601    0.02743 = 
         0.02511   -0.00903   -0.00283   -0.01087 
C3    1    0.489773    0.557340    0.079127    11.00000    0.03613    0.03804 = 
         0.02805   -0.01229    0.00585   -0.02046 
AFIX  43 
H3    2    0.525794    0.544082    0.041432    11.00000   -1.20000 
AFIX   0 
C4    1    0.491619    0.652115    0.092845    11.00000    0.04648    0.04231 = 
         0.03488   -0.00611    0.00516   -0.02951 
AFIX  43 
H4    2    0.529733    0.701960    0.064965    11.00000   -1.20000 
AFIX   0 
C5    1    0.437682    0.673931    0.147368    11.00000    0.03915    0.02788 = 
         0.03067   -0.00662   -0.00227   -0.01799 
AFIX  43 
H5    2    0.437676    0.739128    0.156398    11.00000   -1.20000 
AFIX   0 
C6    1    0.383706    0.599675    0.188629    11.00000    0.02970    0.01977 = 
         0.02521   -0.00481   -0.00249   -0.01191 
C7    1    0.434274    0.382802    0.100944    11.00000    0.02994    0.02840 = 
         0.02222   -0.00954    0.00042   -0.01348 
C8    1    0.342648    0.376411    0.073476    11.00000    0.03032    0.02997 = 
         0.02122   -0.00870    0.00013   -0.01389 
C9    1    0.343084    0.283925    0.055877    11.00000    0.03418    0.03372 = 
         0.02441   -0.01017   -0.00498   -0.01372 
AFIX  43 
H9    2    0.280438    0.279273    0.037337    11.00000   -1.20000 
AFIX   0 
C10   1    0.431720    0.198698    0.064518    11.00000    0.04231    0.02787 = 
         0.02332   -0.00996    0.00046   -0.01492 
C11   1    0.523574    0.207783    0.090936    11.00000    0.03108    0.03181 = 
         0.03877   -0.01279   -0.00423   -0.00468 
AFIX  43 
H11   2    0.585783    0.151002    0.096669    11.00000   -1.20000 
AFIX   0 
C12   1    0.525765    0.299551    0.109255    11.00000    0.03038    0.03290 = 
         0.03447   -0.01330   -0.00614   -0.00962 
C13   1    0.430335    0.100823    0.044716    11.00000    0.06033    0.03453 = 
         0.04037   -0.01858   -0.00798   -0.01348 
AFIX 137 
H13A  2    0.507100    0.061945    0.039733    11.00000   -1.50000 
H13B  2    0.396792    0.120010    0.005743    11.00000   -1.50000 
H13C  2    0.386211    0.056599    0.075741    11.00000   -1.50000 
AFIX   0 
C14   1    0.627187    0.304637    0.138177    11.00000    0.03659    0.04772 = 
         0.06448   -0.01794   -0.01788   -0.01071 
AFIX 137 
H14A  2    0.679502    0.237032    0.142810    11.00000   -1.50000 
H14B  2    0.603730    0.319768    0.178406    11.00000   -1.50000 
H14C  2    0.664054    0.360408    0.112055    11.00000   -1.50000 
AFIX   0 
C15   1    0.245383    0.467403    0.060285    11.00000    0.03061    0.03690 = 
         0.03725   -0.01216   -0.00761   -0.00719 
AFIX 137 
H15A  2    0.232268    0.505283    0.092814    11.00000   -1.50000 
H15B  2    0.178209    0.440776    0.058415    11.00000   -1.50000 
H15C  2    0.262523    0.515224    0.021062    11.00000   -1.50000 
AFIX   0 
C16   1    0.325011    0.617570    0.248326    11.00000    0.03860    0.01871 = 
         0.02259   -0.00485    0.00187   -0.01450 
C17   1    0.207353    0.649991    0.252897    11.00000    0.03447    0.01666 = 
         0.03150   -0.00552   -0.00101   -0.01274 
C18   1    0.152518    0.654430    0.310156    11.00000    0.04014    0.01821 = 
         0.03840   -0.00786    0.00218   -0.01185 
AFIX  43 
H18   2    0.073163    0.672848    0.314096    11.00000   -1.20000 
AFIX   0 
C19   1    0.209235    0.633084    0.361189    11.00000    0.05273    0.03444 = 
         0.03061   -0.01502    0.00601   -0.02248 
C20   1    0.325443    0.605108    0.355162    11.00000    0.04949    0.04482 = 
         0.02863   -0.01097   -0.00310   -0.02167 
AFIX  43 
H20   2    0.365256    0.591160    0.390198    11.00000   -1.20000 
AFIX   0 
C21   1    0.385120    0.596939    0.299379    11.00000    0.03823    0.02828 = 
         0.03766   -0.00768   -0.00619   -0.01574 
C22   1    0.143721    0.683637    0.197068    11.00000    0.03896    0.02793 = 
         0.03723   -0.00529   -0.00555   -0.01492 
AFIX 137 
H22A  2    0.063265    0.697776    0.209325    11.00000   -1.50000 
H22B  2    0.160873    0.627510    0.175082    11.00000   -1.50000 
H22C  2    0.165505    0.747578    0.170369    11.00000   -1.50000 
AFIX   0 
C23   1    0.147676    0.638696    0.423088    11.00000    0.06336    0.06225 = 
         0.03141   -0.01996    0.01199   -0.02893 
AFIX 137 
H23A  2    0.182601    0.679787    0.442180    11.00000   -1.50000 
H23B  2    0.151325    0.567443    0.449148    11.00000   -1.50000 
H23C  2    0.069276    0.672490    0.417980    11.00000   -1.50000 
AFIX   0 
C24   1    0.511721    0.565952    0.294690    11.00000    0.03933    0.06671 = 
         0.04062   -0.01412   -0.00573   -0.01547 
AFIX 137 
H24A  2    0.537650    0.544233    0.335740    11.00000   -1.50000 
H24B  2    0.544163    0.626157    0.270701    11.00000   -1.50000 
H24C  2    0.535153    0.507444    0.274598    11.00000   -1.50000 
AFIX   0 
C25   1    0.040466    0.105452    0.254489    11.00000    0.03412    0.02198 = 
         0.04821   -0.01352   -0.00337   -0.01275 
C26   1   -0.045854    0.147188    0.215800    11.00000    0.02943    0.02471 = 
         0.06071   -0.01665   -0.00384   -0.00861 
C27   1   -0.099591    0.076392    0.200728    11.00000    0.03974    0.03444 = 
         0.10493   -0.02465   -0.02779   -0.01031 
AFIX  43 
H27   2   -0.157485    0.102634    0.173936    11.00000   -1.20000 
AFIX   0 
C28   1   -0.069860   -0.030711    0.224125    11.00000    0.05451    0.03314 = 
         0.13418   -0.03501   -0.02916   -0.01139 
AFIX  43 
H28   2   -0.107630   -0.077431    0.213724    11.00000   -1.20000 
AFIX   0 
C29   1    0.014949   -0.069824    0.262704    11.00000    0.04964    0.02111 = 
         0.12889   -0.01367   -0.03338   -0.00711 
AFIX  43 
H29   2    0.033825   -0.143450    0.279429    11.00000   -1.20000 
AFIX   0 
C30   1    0.072899   -0.003241    0.277370    11.00000    0.03509    0.02890 = 
         0.08100   -0.01055   -0.01186   -0.01640 
C31   1   -0.075797    0.260189    0.184463    11.00000    0.02554    0.03040 = 
         0.04076   -0.01576   -0.00538   -0.01212 
C32   1   -0.155187    0.331932    0.210339    11.00000    0.02981    0.02813 = 
         0.03930   -0.01132   -0.00667   -0.00963 
C33   1   -0.181393    0.435270    0.177030    11.00000    0.03483    0.03001 = 
         0.04304   -0.01431   -0.01404   -0.00688 
AFIX  43 
H33   2   -0.234704    0.484372    0.194800    11.00000   -1.20000 
AFIX   0 
C34   1   -0.131949    0.469101    0.118412    11.00000    0.05060    0.03956 = 
         0.03647   -0.00521   -0.02201   -0.01953 
C35   1   -0.055987    0.396860    0.092748    11.00000    0.04912    0.04686 = 
         0.03593   -0.01269   -0.00687   -0.02204 
AFIX  43 
H35   2   -0.023110    0.419005    0.052358    11.00000   -1.20000 
AFIX   0 
C36   1   -0.026122    0.292806    0.124133    11.00000    0.03125    0.04268 = 
         0.04432   -0.01883   -0.00742   -0.01420 
C37   1   -0.210634    0.298569    0.273508    11.00000    0.04639    0.03415 = 
         0.04346   -0.01083    0.00069   -0.00621 
AFIX 137 
H37A  2   -0.265214    0.358248    0.283551    11.00000   -1.50000 
H37B  2   -0.153959    0.274689    0.303008    11.00000   -1.50000 
H37C  2   -0.248913    0.240996    0.275191    11.00000   -1.50000 
AFIX   0 
C38   1   -0.159529    0.582558    0.083364    11.00000    0.08034    0.04401 = 
         0.04469    0.00159   -0.02617   -0.02241 
AFIX 137 
H38A  2   -0.119711    0.624989    0.098656    11.00000   -1.50000 
H38B  2   -0.240321    0.608661    0.088851    11.00000   -1.50000 
H38C  2   -0.136440    0.587601    0.039856    11.00000   -1.50000 
AFIX   0 
C39   1    0.058139    0.217507    0.094060    11.00000    0.04425    0.06595 = 
         0.06105   -0.03218    0.00204   -0.01659 
AFIX 137 
H39A  2    0.021484    0.164348    0.087019    11.00000   -1.50000 
H39B  2    0.118461    0.182951    0.120668    11.00000   -1.50000 
H39C  2    0.089337    0.256194    0.054913    11.00000   -1.50000 
AFIX   0 
C40   1    0.178024   -0.050045    0.310518    11.00000    0.06062    0.02507 = 
         0.07150    0.00209   -0.01847   -0.02380 
C41   1    0.280651   -0.079417    0.272975    11.00000    0.04132    0.02006 = 
         0.08274   -0.00366   -0.01652   -0.01422 
C42   1    0.375983   -0.127037    0.302560    11.00000    0.05340    0.03402 = 
         0.10281    0.00224   -0.02437   -0.01541 
AFIX  43 
H42   2    0.444037   -0.145694    0.279001    11.00000   -1.20000 
AFIX   0 
C43   1    0.375670   -0.148274    0.364785    11.00000    0.08666    0.05913 = 
         0.09296    0.02439   -0.04618   -0.03371 
C44   1    0.278415   -0.118961    0.399896    11.00000    0.10463    0.04890 = 
         0.08319    0.02748   -0.03564   -0.03850 
AFIX  43 
H44   2    0.279654   -0.131285    0.442857    11.00000   -1.20000 
AFIX   0 
C45   1    0.176009   -0.070392    0.372565    11.00000    0.09052    0.04899 = 
         0.07916    0.00834   -0.00792   -0.04195 
C46   1    0.281798   -0.061986    0.206149    11.00000    0.06539    0.03908 = 
         0.08407   -0.02613   -0.00538   -0.01197 
AFIX 137 
H46A  2    0.245085   -0.113280    0.196990    11.00000   -1.50000 
H46B  2    0.359337   -0.070422    0.187904    11.00000   -1.50000 
H46C  2    0.241734    0.009319    0.189183    11.00000   -1.50000 
AFIX   0 
C47   1    0.482294   -0.206783    0.395423    11.00000    0.12779    0.08606 = 
         0.19213    0.04952   -0.10359   -0.02312 
AFIX 137 
H47A  2    0.478855   -0.191356    0.435480    11.00000   -1.50000 
H47B  2    0.547448   -0.183850    0.369797    11.00000   -1.50000 
H47C  2    0.488885   -0.282623    0.400621    11.00000   -1.50000 
AFIX   0 
C48   1    0.070376   -0.042365    0.410861    11.00000    0.12399    0.07608 = 
         0.09097   -0.01664    0.02995   -0.05786 
AFIX 137 
H48A  2    0.088448   -0.032024    0.449158    11.00000   -1.50000 
H48B  2    0.028103   -0.099335    0.419905    11.00000   -1.50000 
H48C  2    0.025210    0.022668    0.388669    11.00000   -1.50000 
AFIX   0 
C49   1   -0.013483    0.484161    0.291212    11.00000    0.02993    0.02592 = 
         0.03299   -0.01229   -0.00004   -0.01287 
C50   1   -0.097943    0.567882    0.268979    11.00000    0.03684    0.03328 = 
         0.03730   -0.01218   -0.01132   -0.00720 
AFIX  43 
H50   2   -0.109523    0.587782    0.226767    11.00000   -1.20000 
AFIX   0 
C51   1   -0.165527    0.622294    0.309697    11.00000    0.04152    0.03782 = 
         0.04768   -0.01759   -0.01018   -0.00250 
AFIX  43 
H51   2   -0.223930    0.679231    0.295140    11.00000   -1.20000 
AFIX   0 
C52   1   -0.147964    0.593851    0.370872    11.00000    0.05382    0.04042 = 
         0.04104   -0.02175    0.00770   -0.01374 
AFIX  43 
H52   2   -0.193597    0.631860    0.398151    11.00000   -1.20000 
AFIX   0 
C53   1   -0.063870    0.509911    0.392697    11.00000    0.05828    0.04145 = 
         0.02917   -0.00935    0.00536   -0.01636 
AFIX  43 
H53   2   -0.052681    0.489773    0.434961    11.00000   -1.20000 
AFIX   0 
C54   1    0.004138    0.455202    0.352538    11.00000    0.03959    0.02977 = 
         0.03071   -0.00593    0.00262   -0.00902 
AFIX  43 
H54   2    0.062396    0.398217    0.367233    11.00000   -1.20000 
AFIX   0 
PART 1 10.5 
C55   1    0.447850    0.118843    0.283530    10.50000    0.03165    0.02395 = 
         0.04681    0.00501   -0.02436    0.00672 
C56   1    0.425744    0.092413    0.347295    10.50000    0.04698    0.03980 = 
         0.04660   -0.01192   -0.02335   -0.00398 
AFIX  43 
H56   2    0.352971    0.115399    0.365114    10.50000   -1.20000 
AFIX   0 
C57   1    0.508701    0.033043    0.384904    10.50000    0.06578    0.04821 = 
         0.04044   -0.01084   -0.02656    0.00175 
AFIX  43 
H57   2    0.493121    0.020264    0.428010    10.50000   -1.20000 
AFIX   0 
C58   1    0.613953   -0.007813    0.360353    10.50000    0.06108    0.04710 = 
         0.04731   -0.00851   -0.02683    0.00839 
AFIX  43 
H58   2    0.669079   -0.049219    0.386706    10.50000   -1.20000 
AFIX   0 
C59   1    0.638619    0.011553    0.297882    10.50000    0.04638    0.04294 = 
         0.05119   -0.00017   -0.01388    0.00728 
AFIX  43 
H59   2    0.711392   -0.013178    0.280720    10.50000   -1.20000 
AFIX   0 
C60   1    0.552691    0.069293    0.259878    10.50000    0.04781    0.02661 = 
         0.05111   -0.00252   -0.01844    0.00267 
AFIX  43 
H60   2    0.565857    0.074950    0.217104    10.50000   -1.20000 
AFIX   0 
PART 0 
RESI 1 AN 
PART 1 10.5 
SB1   5    0.697490    0.838245    0.151869    10.50000    0.02726    0.01917 = 
         0.05880   -0.00759   -0.00480   -0.00191 
F1    4    0.846846    0.790241    0.170788    10.50000    0.02872    0.02872 = 
         0.05058    0.00519   -0.01017   -0.01376 
F2    4    0.678430    0.697563    0.173567    10.50000    0.02825    0.02157 = 
         0.07704   -0.00526    0.00880   -0.01424 
F3    4    0.741426    0.830900    0.071364    10.50000    0.05079    0.04388 = 
         0.04846   -0.00248   -0.01740   -0.02275 
F4    4    0.650134    0.842239    0.232496    10.50000    0.07417    0.06935 = 
         0.07293   -0.03256    0.02079    0.00761 
F5    4    0.715886    0.977696    0.136826    10.50000    0.05429    0.02360 = 
         0.11603   -0.02257   -0.00739   -0.00907 
F6    4    0.548560    0.882309    0.133213    10.50000    0.02714    0.03038 = 
         0.13079    0.01186   -0.01710   -0.00805 
PART 0 
RESI 2 AN 
PART 2 10.5 
SB1   5    0.177049    0.232235    0.490560    10.50000    0.06665    0.03743 = 
         0.04396   -0.00616   -0.01328   -0.01498 
F1    4    0.123745    0.186228    0.571470    10.50000    0.10410    0.06162 = 
         0.04909    0.00938   -0.00188   -0.02086 
F2    4    0.130095    0.371172    0.492208    10.50000    0.22250    0.03292 = 
         0.05897   -0.01736    0.02159   -0.03604 
F3    4    0.040302    0.233206    0.465701    10.50000    0.07082    0.09334 = 
         0.09422    0.03849   -0.03095   -0.03754 
F4    4    0.315402    0.227618    0.512812    10.50000    0.10443    0.14663 = 
         0.10759    0.04722   -0.06169   -0.07898 
F5    4    0.226351    0.094459    0.482497    10.50000    0.14411    0.03489 = 
         0.09383   -0.00912   -0.02070    0.01032 
F6    4    0.230626    0.276774    0.408084    10.50000    0.05044    0.06555 = 
         0.04672   -0.01300   -0.01080    0.00582 
PART 0 
RESI 0 
RESI 3 SOLV 
PART 3 31 
F1    4    0.067748    0.683877    0.034165    31.00000    0.06405    0.05098 = 
         0.08042   -0.01563   -0.01585   -0.02066 
F2    4    0.277914    0.714718   -0.003917    31.00000    0.10876    0.07526 = 
         0.16782   -0.07249    0.07253   -0.04052 
PART 0 
PART 5 41 
F1'   4    0.341469    0.884228    0.036169    41.00000    0.05371    0.04911 = 
         0.14228   -0.01174   -0.00705   -0.01804 
F2'   4    0.168518    1.008536    0.072671    41.00000    0.07848    0.05356 = 
         0.10466   -0.04090   -0.01734   -0.00628 
PART 0 
C1    1    0.114904    0.762379    0.029040    11.00000    0.06760    0.05127 = 
         0.06606    0.00300   -0.03381   -0.02153 
PART 4 -31 
AFIX  43 
H1    2    0.099442    0.702200    0.019731   -31.00000   -1.20000 
AFIX   0 
PART 0 
C2    1    0.222521    0.780165    0.019632    11.00000    0.07138    0.05428 = 
         0.06416   -0.02629    0.01201   -0.01885 
PART 4 -31 
AFIX  43 
H2    2    0.281350    0.732319    0.004134   -31.00000   -1.20000 
AFIX   0 
PART 0 
C3    1    0.244325    0.867002    0.032698    11.00000    0.04954    0.05567 = 
         0.09755   -0.03047    0.01592   -0.02135 
PART 6 -41 
AFIX  43 
H3    2    0.318581    0.879674    0.026341   -41.00000   -1.20000 
AFIX   0 
PART 0 
C4    1    0.158812    0.936380    0.055105    11.00000    0.05825    0.05821 = 
         0.08363   -0.03602   -0.00816   -0.00898 
PART 6 -41 
AFIX  43 
H4    2    0.174016    0.997197    0.063770   -41.00000   -1.20000 
AFIX   0 
PART 0 
C5    1    0.051514    0.917560    0.064915    11.00000    0.05184    0.06776 = 
         0.04939   -0.00587   -0.00272    0.00052 
AFIX  43 
H5    2   -0.007438    0.964786    0.080825    11.00000   -1.20000 
AFIX   0 
C6    1    0.030078    0.830341    0.051623    11.00000    0.05128    0.06187 = 
         0.07735    0.01113   -0.01951   -0.01928 
AFIX  43 
H6    2   -0.043988    0.817167    0.058144    11.00000   -1.20000 
AFIX   0 
RESI 0 
RESI 4 SOLV 
PART -2 10.5 
C1    1    0.620129    0.315800    0.416018    10.50000    0.12473    0.11080 = 
         0.08777   -0.03159    0.02590   -0.07389 
AFIX  43 
H1    2    0.652482    0.260471    0.396412    10.50000   -1.20000 
AFIX   0 
C2    1    0.686987    0.379770    0.426709    10.50000    0.10157    0.10827 = 
         0.09807   -0.02719    0.01207   -0.05704 
AFIX  43 
H2    2    0.764397    0.369769    0.413148    10.50000   -1.20000 
AFIX   0 
C3    1    0.640334    0.456901    0.456822    10.50000    0.10807    0.07639 = 
         0.05713    0.00360   -0.02341   -0.04644 
AFIX  43 
H3    2    0.685501    0.500462    0.464347    10.50000   -1.20000 
AFIX   0 
C4    1    0.527596    0.471616    0.476334    10.50000    0.10755    0.05956 = 
         0.04846    0.01199   -0.02790   -0.01715 
AFIX  43 
H4    2    0.495445    0.525487    0.497076    10.50000   -1.20000 
AFIX   0 
C5    1    0.462021    0.408748    0.465859    10.50000    0.09746    0.08234 = 
         0.07634    0.01112   -0.00951   -0.03731 
AFIX  43 
H5    2    0.385159    0.417304    0.480595    10.50000   -1.20000 
AFIX   0 
C6    1    0.508107    0.332901    0.433797    10.50000    0.11413    0.10277 = 
         0.09021   -0.01662    0.00604   -0.07085 
AFIX  43 
H6    2    0.461765    0.292509    0.424081    10.50000   -1.20000 
AFIX   0 
PART 0 
RESI 0 
RESI 5 SOLV 
PART 1 10.5 
C1    1    0.627582    0.206718    0.433176    10.50000    0.34080    0.13791 = 
         0.12210   -0.02166   -0.07152   -0.15457 
AFIX  43 
H1    2    0.563941    0.178814    0.431258    10.50000   -1.20000 
AFIX   0 
C2    1    0.732275    0.141851    0.435631    10.50000    0.35974    0.13281 = 
         0.09915   -0.03131   -0.06405   -0.13326 
AFIX  43 
H2    2    0.740328    0.069780    0.435737    10.50000   -1.20000 
AFIX   0 
C3    1    0.824230    0.182484    0.437906    10.50000    0.32121    0.11716 = 
         0.04527   -0.02854   -0.01545   -0.11557 
AFIX  43 
H3    2    0.896251    0.138458    0.439701    10.50000   -1.20000 
AFIX   0 
C4    1    0.812046    0.287839    0.437587    10.50000    0.29877    0.11244 = 
         0.04484   -0.01846    0.02966   -0.12252 
AFIX  43 
H4    2    0.875961    0.315849    0.438836    10.50000   -1.20000 
AFIX   0 
C5    1    0.708145    0.351903    0.435475    10.50000    0.29574    0.10977 = 
         0.04645   -0.02903    0.01348   -0.12970 
AFIX  43 
H5    2    0.699944    0.423988    0.435374    10.50000   -1.20000 
AFIX   0 
C6    1    0.614750    0.310214    0.433481    10.50000    0.32604    0.13202 = 
         0.05565   -0.00921   -0.03433   -0.14484 
AFIX  43 
H6    2    0.542439    0.353725    0.432337    10.50000   -1.20000 
AFIX   0 
RESI 0 
RESI 6 AN 
PART 1 10.5 
SB1   5    0.211298    0.234497    0.483327    10.50000    0.07951    0.04591 = 
         0.02284   -0.00596   -0.01371    0.01148 
F2    4    0.169854    0.178881    0.564783    10.50000    0.08291    0.08301 = 
         0.03215    0.00192    0.00075    0.01774 
F3    4    0.100553    0.353147    0.485572    10.50000    0.07811    0.08736 = 
         0.07168    0.01898    0.00897    0.03409 
F4    4    0.326307    0.120423    0.483644    10.50000    0.18748    0.08500 = 
         0.04591    0.00226    0.02172    0.06009 
F5    4    0.243506    0.288951    0.399840    10.50000    0.12341    0.04371 = 
         0.02682    0.00833   -0.00179   -0.00883 
F6    4    0.307987    0.303737    0.505519    10.50000    0.09560    0.14580 = 
         0.09486   -0.04463   -0.00212   -0.04158 
F1    4    0.109235    0.175807    0.457986    10.50000    0.22279    0.19003 = 
         0.05625   -0.02053   -0.00701   -0.14997 
PART 0 
RESI 0 
RESI 7 AN 
PART 2 10.5 
SB1   5    0.694885    0.844930    0.160123    10.50000    0.04936    0.07810 = 
         0.08366    0.02084   -0.02872   -0.03167 
F2    4    0.544686    0.900264    0.152161    10.50000    0.04971    0.15329 = 
         0.17776    0.04430   -0.03572   -0.01816 
F3    4    0.675835    0.847462    0.241731    10.50000    0.06777    0.10320 = 
         0.09635    0.00505   -0.01617    0.03300 
F4    4    0.716876    0.844937    0.078465    10.50000    0.10879    0.09331 = 
         0.09750    0.02715   -0.05237   -0.02740 
F6    4    0.670087    0.707711    0.179953    10.50000    0.11973    0.10257 = 
         0.12186    0.04071   -0.06519   -0.06390 
F5    4    0.845663    0.789135    0.168008    10.50000    0.06311    0.04844 = 
         0.08818   -0.02628   -0.02692    0.00005 
F1    4    0.725395    0.980262    0.137483    10.50000    0.06500    0.05634 = 
         0.14623    0.01970   -0.04722   -0.00114 
PART 0 
RESI 0 
PART 2 10.5 
C56'  1    0.433234    0.124968    0.355446    10.50000    0.05868    0.06075 = 
         0.05519   -0.01617   -0.02253    0.00298 
AFIX  43 
H56'  2    0.364091    0.166976    0.366121    10.50000   -1.20000 
AFIX   0 
C55'  1    0.462060    0.111588    0.295810    10.50000    0.04527    0.02088 = 
         0.04583    0.00383   -0.01429   -0.00132 
C57'  1    0.508426    0.075261    0.397569    10.50000    0.09299    0.06718 = 
         0.06615   -0.02170   -0.04271    0.01541 
AFIX  43 
H57'  2    0.487243    0.072806    0.439622    10.50000   -1.20000 
AFIX   0 
C58'  1    0.614628    0.028733    0.379485    10.50000    0.07851    0.05865 = 
         0.08210   -0.00338   -0.04887    0.01577 
AFIX  43 
H58'  2    0.669684    0.000543    0.407899    10.50000   -1.20000 
AFIX   0 
C59'  1    0.638584    0.024053    0.321405    10.50000    0.06961    0.07228 = 
         0.08039    0.00544   -0.02886    0.02104 
AFIX  43 
H59'  2    0.710517   -0.013395    0.310681    10.50000   -1.20000 
AFIX   0 
C60'  1    0.568754    0.068474    0.275367    10.50000    0.04778    0.04833 = 
         0.06316    0.00362   -0.01155    0.00643 
AFIX  43 
H60'  2    0.591657    0.069407    0.233624    10.50000   -1.20000 
PART 0 
AFIX   0 
HKLF 4 
  
  
  
  
REM  cvh_257m in P-1 
REM R1 =  0.0354 for   13661 Fo > 4sig(Fo)  and  0.0409 for all   15285 data 
REM   1096 parameters refined using   1236 restraints 
  
END 
  
WGHT      0.0337     25.7846 
  
REM Highest difference peak  2.602,  deepest hole -2.103,  1-sigma level  0.149 
Q1    1   0.1765  0.1636  0.3226  11.00000  0.05    2.60 
Q2    1   0.0848  0.2335  0.3092  11.00000  0.05    2.36 
Q3    1   0.3758  0.3700  0.2715  11.00000  0.05    2.24 
Q4    1   0.5217  0.3119  0.3014  11.00000  0.05    1.75 
Q5    1   0.9630  0.2116  0.3812  11.00000  0.05    1.60 
Q6    1   0.4056  0.1717  0.2419  11.00000  0.05    1.55 
Q7    1   0.2706  0.4606  0.2535  11.00000  0.05    1.41 
Q8    1   0.1364  0.3669  0.2476  11.00000  0.05    1.39 
Q9    1   0.0394  0.2097  0.2943  11.00000  0.05    1.37 
Q10   1   0.4215  0.1873  0.2331  11.00000  0.05    1.36 
Q11   1   0.1810  0.1182  0.2928  11.00000  0.05    1.31 
Q12   1   0.2815  0.4357  0.2760  11.00000  0.05    1.18 
Q13   1   0.2809  0.2802  0.4655  11.00000  0.05    1.16 
Q14   1   0.1523  0.1680  0.2684  11.00000  0.05    1.11 
Q15   1   0.2132  0.3908  0.2691  11.00000  0.05    1.10 
Q16   1   0.6799  0.8840  0.1186  11.00000  0.05    1.10 
Q17   1   0.2904  0.4063  0.2881  11.00000  0.05    1.09 
Q18   1   0.2185  0.4136  0.2544  11.00000  0.05    1.05 
Q19   1   0.8345  0.0640  0.3973  11.00000  0.05    1.04 
Q20   1   0.2986  0.2704  0.2202  11.00000  0.05    0.97 
;
_shelx_res_checksum              46689
####################################################################### 
# 
# This file contains crystal structure data downloaded from the 
# Cambridge Structural Database (CSD) hosted by the Cambridge 
# Crystallographic Data Centre (CCDC).
# 
# Full information about CCDC data access policies and citation 
# guidelines are available at http://www.ccdc.cam.ac.uk/access/V1 
# 
# Audit and citation data items may have been added by the CCDC. 
# Please retain this information to preserve the provenance of 
# this file and to allow appropriate attribution of the data. 
# 
#######################################################################

data_cvh_307m

_database_code_depnum_ccdc_archive 'CCDC 2540676'
loop_
_audit_author_name
_audit_author_address
'Christoph Wolper'
;Universitaet Duisburg Essen
Germany
;
_audit_update_record             
;
2026-03-24 deposited with the CCDC.	2026-06-24 downloaded from the CCDC.
;

_audit_creation_method           SHELXL-2017/1
_shelx_SHELXL_version_number     2017/1
_chemical_name_systematic        ?
_chemical_name_common            ?
_chemical_melting_point          ?
_chemical_formula_moiety         ?
_chemical_formula_sum            'C51.50 H54 Sb2 Te'
_chemical_formula_weight         1044.04

loop_
_atom_type_symbol
_atom_type_description
_atom_type_scat_dispersion_real
_atom_type_scat_dispersion_imag
_atom_type_scat_source
C C 0.0181 0.0091 'International Tables Vol C Tables 4.2.6.8 and 6.1.1.4'
H H 0.0000 0.0000 'International Tables Vol C Tables 4.2.6.8 and 6.1.1.4'
Sb Sb -0.0562 5.8946 'International Tables Vol C Tables 4.2.6.8 and 6.1.1.4'
Te Te -0.1759 6.3531 'International Tables Vol C Tables 4.2.6.8 and 6.1.1.4'

_space_group_crystal_system      monoclinic
_space_group_IT_number           14
_space_group_name_H-M_alt        'P 21/c'
_space_group_name_Hall           '-P 2ybc'

_shelx_space_group_comment       
; 
The symmetry employed for this shelxl refinement is uniquely defined 
by the following loop, which should always be used as a source of 
symmetry information in preference to the above space-group names. 
They are only intended as comments. 
;

loop_
_space_group_symop_operation_xyz
'x, y, z'
'-x, y+1/2, -z+1/2'
'-x, -y, -z'
'x, -y-1/2, z-1/2'

_cell_length_a                   14.1262(5)
_cell_length_b                   19.3526(7)
_cell_length_c                   17.6493(6)
_cell_angle_alpha                90
_cell_angle_beta                 112.2555(16)
_cell_angle_gamma                90
_cell_volume                     4465.5(3)
_cell_formula_units_Z            4
_cell_measurement_temperature    100(2)
_cell_measurement_reflns_used    9211
_cell_measurement_theta_min      3.38
_cell_measurement_theta_max      78.99

_exptl_crystal_description       plate
_exptl_crystal_colour            orange
_exptl_crystal_density_meas      ?
_exptl_crystal_density_method    ?
_exptl_crystal_density_diffrn    1.553
_exptl_crystal_F_000             2068
_exptl_transmission_factor_min   ?
_exptl_transmission_factor_max   ?
_exptl_crystal_size_max          0.309
_exptl_crystal_size_mid          0.110
_exptl_crystal_size_min          0.018
_exptl_absorpt_coefficient_mu    14.884
_shelx_estimated_absorpt_T_min   0.091
_shelx_estimated_absorpt_T_max   0.775
_exptl_absorpt_correction_type   numerical
_exptl_absorpt_correction_T_min  0.02
_exptl_absorpt_correction_T_max  0.17
_exptl_absorpt_process_details   'SADABS, Blessing, Acta Cryst 1995 A51 33-38'
_exptl_absorpt_special_details   
;
 Crystal faces:

     H       K       L      d(mm)

  -1.000   0.000   1.000   0.11300
   1.000   0.000  -1.000   0.11400
  -1.000   0.000   0.000   0.00800
   1.000   0.000   0.000   0.00900
  -1.000   0.000  -1.000   0.06700
   1.000   0.000   1.000   0.07600
  -1.000   1.000   0.000   0.01300
   0.000  -1.000   0.000   0.05400
   1.000   1.000   0.000   0.02500
   0.000   1.000   2.000   0.11500
  -1.000  -2.000   0.000   0.04100
;
_diffrn_ambient_temperature      100(2)
_diffrn_radiation_wavelength     1.54178
_diffrn_radiation_type           CuK\a
_diffrn_source                   'micro-focus sealed tube'
_diffrn_source_type              'INCOATEC I\mS 3.0'
_diffrn_radiation_monochromator  'multilayer mirror'
_diffrn_measurement_device_type  'Bruker D8 Venture (Photon II detector)'
_diffrn_measurement_method       'Data collection strategy APEX 3/Queen'
_diffrn_detector_area_resol_mean 7.3910
_diffrn_reflns_number            227750
_diffrn_reflns_av_unetI/netI     0.0219
_diffrn_reflns_av_R_equivalents  0.0809
_diffrn_reflns_limit_h_min       -17
_diffrn_reflns_limit_h_max       17
_diffrn_reflns_limit_k_min       -24
_diffrn_reflns_limit_k_max       24
_diffrn_reflns_limit_l_min       -19
_diffrn_reflns_limit_l_max       22
_diffrn_reflns_theta_min         3.380
_diffrn_reflns_theta_max         79.371
_diffrn_reflns_theta_full        67.679
_diffrn_measured_fraction_theta_max 0.993
_diffrn_measured_fraction_theta_full 1.000
_diffrn_reflns_Laue_measured_fraction_max 0.993
_diffrn_reflns_Laue_measured_fraction_full 1.000
_diffrn_reflns_point_group_measured_fraction_max 0.993
_diffrn_reflns_point_group_measured_fraction_full 1.000
_reflns_number_total             9627
_reflns_number_gt                8544
_reflns_threshold_expression     'I > 2\s(I)'
_reflns_Friedel_coverage         0.000
_reflns_Friedel_fraction_max     .
_reflns_Friedel_fraction_full    .

_reflns_special_details          
; 
 Reflections were merged by SHELXL according to the crystal 
 class for the calculation of statistics and refinement. 
  
 _reflns_Friedel_fraction is defined as the number of unique 
 Friedel pairs measured divided by the number that would be 
 possible theoretically, ignoring centric projections and 
 systematic absences. 
;

_computing_data_collection       'Bruker APEX3(v2017.3-0)'
_computing_cell_refinement       'Bruker APEX3(v2017.3-0)'
_computing_data_reduction        'Bruker APEX3(v2017.3-0)'
_computing_structure_solution    'Bruker APEX3(v2017.3-0)'
_computing_structure_refinement  'SHELXL-2017/1 (Sheldrick, 2017)'
_computing_molecular_graphics    'ORTEP/PLATON (Spek)'
_computing_publication_material  'BRUKER AXS SHELXTL (c) 2008 / Vers. 2008/4'
_refine_special_details          
;
 Treatment of hydrogen atoms:    
 Riding model on idealized geometries 
 with the 1.2 fold isotropic displacement 
 parameters of the equivalent Uij of the 
 corresponding carbon atom.
 The methyl groups are idealized with
 tetrahedral angles in a combined 
 rotating and rigid group refinement
 with the 1.5 fold isotropic displacement
 parameters of the equivalent Uij of the 
 corresponding carbon atom.
 Disorder:
 The toluene molecule is disordered over a centre of inversion. The bond lengths
 and angles of its phenyl ring were restrained to be equal (SADI). The local
 symmetry was ignored in the refinement (negative PART)
;
_refine_ls_structure_factor_coef Fsqd
_refine_ls_matrix_type           full
_refine_ls_weighting_scheme      calc
_refine_ls_weighting_details     
'w=1/[\s^2^(Fo^2^)+(0.0295P)^2^+9.6684P] where P=(Fo^2^+2Fc^2^)/3'
_atom_sites_solution_primary     direct
_atom_sites_solution_secondary   difmap
_atom_sites_solution_hydrogens   geom
_refine_ls_hydrogen_treatment    constr
_refine_ls_extinction_method     none
_refine_ls_extinction_coef       .
_refine_ls_number_reflns         9627
_refine_ls_number_parameters     536
_refine_ls_number_restraints     30
_refine_ls_R_factor_all          0.0366
_refine_ls_R_factor_gt           0.0301
_refine_ls_wR_factor_ref         0.0772
_refine_ls_wR_factor_gt          0.0716
_refine_ls_goodness_of_fit_ref   1.068
_refine_ls_restrained_S_all      1.067
_refine_ls_shift/su_max          0.002
_refine_ls_shift/su_mean         0.000

loop_
_atom_site_label
_atom_site_type_symbol
_atom_site_fract_x
_atom_site_fract_y
_atom_site_fract_z
_atom_site_U_iso_or_equiv
_atom_site_adp_type
_atom_site_occupancy
_atom_site_site_symmetry_order
_atom_site_calc_flag
_atom_site_refinement_flags_posn
_atom_site_refinement_flags_adp
_atom_site_refinement_flags_occupancy
_atom_site_disorder_assembly
_atom_site_disorder_group
Te1 Te 0.30252(2) 0.32848(2) 0.64425(2) 0.03867(6) Uani 1 1 d . . . . .
Sb1 Sb 0.44849(2) 0.26169(2) 0.77592(2) 0.03218(6) Uani 1 1 d . . . . .
Sb2 Sb 0.24653(2) 0.27939(2) 0.76945(2) 0.02951(6) Uani 1 1 d . . . . .
C1 C 0.5354(3) 0.34622(16) 0.85319(19) 0.0289(6) Uani 1 1 d . . . . .
C2 C 0.6345(3) 0.35175(17) 0.8519(2) 0.0307(6) Uani 1 1 d . . . . .
C3 C 0.7063(3) 0.39699(18) 0.9051(2) 0.0335(7) Uani 1 1 d . . . . .
H3 H 0.772583 0.400544 0.903510 0.040 Uiso 1 1 calc R U . . .
C4 C 0.6809(3) 0.43669(18) 0.9601(2) 0.0342(7) Uani 1 1 d . . . . .
H4 H 0.730091 0.466810 0.996920 0.041 Uiso 1 1 calc R U . . .
C5 C 0.5834(3) 0.43212(17) 0.9610(2) 0.0337(7) Uani 1 1 d . . . . .
H5 H 0.566110 0.460107 0.998031 0.040 Uiso 1 1 calc R U . . .
C6 C 0.5101(3) 0.38746(17) 0.9088(2) 0.0309(6) Uani 1 1 d . . . . .
C7 C 0.6644(3) 0.31013(17) 0.7927(2) 0.0322(7) Uani 1 1 d . . . . .
C8 C 0.7114(3) 0.24547(19) 0.8163(2) 0.0363(7) Uani 1 1 d . . . . .
C9 C 0.7368(3) 0.2075(2) 0.7593(3) 0.0427(8) Uani 1 1 d . . . . .
H9 H 0.767638 0.163414 0.774595 0.051 Uiso 1 1 calc R U . . .
C10 C 0.7187(3) 0.2319(2) 0.6817(3) 0.0419(8) Uani 1 1 d . . . . .
C11 C 0.6721(3) 0.2963(2) 0.6593(2) 0.0396(8) Uani 1 1 d . . . . .
H11 H 0.659089 0.313689 0.605906 0.048 Uiso 1 1 calc R U . . .
C12 C 0.6442(3) 0.33572(18) 0.7139(2) 0.0329(7) Uani 1 1 d . . . . .
C13 C 0.7316(3) 0.2163(2) 0.9000(3) 0.0456(9) Uani 1 1 d . . . . .
H13A H 0.666415 0.207172 0.905787 0.068 Uiso 1 1 calc R U . . .
H13B H 0.771282 0.249652 0.941787 0.068 Uiso 1 1 calc R U . . .
H13C H 0.770270 0.173139 0.907092 0.068 Uiso 1 1 calc R U . . .
C14 C 0.7491(3) 0.1906(3) 0.6211(3) 0.0580(12) Uani 1 1 d . . . . .
H14A H 0.690413 0.186827 0.569053 0.087 Uiso 1 1 calc R U . . .
H14B H 0.771127 0.144226 0.643169 0.087 Uiso 1 1 calc R U . . .
H14C H 0.805495 0.214001 0.612115 0.087 Uiso 1 1 calc R U . . .
C15 C 0.5929(3) 0.40512(19) 0.6875(2) 0.0388(8) Uani 1 1 d . . . . .
H15A H 0.590951 0.416431 0.632772 0.058 Uiso 1 1 calc R U . . .
H15B H 0.631641 0.440719 0.726371 0.058 Uiso 1 1 calc R U . . .
H15C H 0.523031 0.403157 0.686200 0.058 Uiso 1 1 calc R U . . .
C16 C 0.4064(3) 0.38692(17) 0.91348(19) 0.0305(6) Uani 1 1 d . . . . .
C17 C 0.3839(3) 0.33939(17) 0.9647(2) 0.0323(7) Uani 1 1 d . . . . .
C18 C 0.2880(3) 0.34194(19) 0.9704(2) 0.0356(7) Uani 1 1 d . . . . .
H18 H 0.272637 0.309595 1.004564 0.043 Uiso 1 1 calc R U . . .
C19 C 0.2145(3) 0.39026(19) 0.9277(2) 0.0355(7) Uani 1 1 d . . . . .
C20 C 0.2384(3) 0.43680(18) 0.8773(2) 0.0347(7) Uani 1 1 d . . . . .
H20 H 0.188772 0.469973 0.847327 0.042 Uiso 1 1 calc R U . . .
C21 C 0.3332(3) 0.43602(17) 0.8697(2) 0.0322(7) Uani 1 1 d . . . . .
C22 C 0.4604(3) 0.2857(2) 1.0124(2) 0.0408(8) Uani 1 1 d . . . . .
H22A H 0.477686 0.256061 0.974511 0.061 Uiso 1 1 calc R U . . .
H22B H 0.430897 0.257498 1.044101 0.061 Uiso 1 1 calc R U . . .
H22C H 0.522396 0.308604 1.049754 0.061 Uiso 1 1 calc R U . . .
C23 C 0.1122(3) 0.3931(2) 0.9363(3) 0.0456(9) Uani 1 1 d . . . . .
H23A H 0.061237 0.413602 0.886847 0.068 Uiso 1 1 calc R U . . .
H23B H 0.118030 0.421327 0.983939 0.068 Uiso 1 1 calc R U . . .
H23C H 0.090819 0.346211 0.943575 0.068 Uiso 1 1 calc R U . . .
C24 C 0.3555(3) 0.48805(18) 0.8148(2) 0.0380(7) Uani 1 1 d . . . . .
H24A H 0.374015 0.463707 0.773656 0.057 Uiso 1 1 calc R U . . .
H24B H 0.412433 0.517748 0.847757 0.057 Uiso 1 1 calc R U . . .
H24C H 0.294680 0.516447 0.787339 0.057 Uiso 1 1 calc R U . . .
C25 C 0.1797(3) 0.18000(16) 0.71492(19) 0.0301(6) Uani 1 1 d . . . . .
C26 C 0.2309(3) 0.11571(17) 0.7267(2) 0.0315(6) Uani 1 1 d . . . . .
C27 C 0.1769(3) 0.05804(18) 0.6836(2) 0.0381(7) Uani 1 1 d . . . . .
H27 H 0.211007 0.014869 0.689565 0.046 Uiso 1 1 calc R U . . .
C28 C 0.0749(3) 0.06285(19) 0.6325(2) 0.0413(8) Uani 1 1 d . . . . .
H28 H 0.040221 0.023470 0.602663 0.050 Uiso 1 1 calc R U . . .
C29 C 0.0230(3) 0.12498(19) 0.6247(2) 0.0388(8) Uani 1 1 d . . . . .
H29 H -0.047676 0.127789 0.591003 0.047 Uiso 1 1 calc R U . . .
C30 C 0.0749(3) 0.18328(17) 0.6665(2) 0.0325(7) Uani 1 1 d . . . . .
C31 C 0.3375(3) 0.10405(16) 0.7862(2) 0.0325(7) Uani 1 1 d . . . . .
C32 C 0.3584(3) 0.10368(17) 0.8707(2) 0.0342(7) Uani 1 1 d . . . . .
C33 C 0.4565(3) 0.08813(18) 0.9254(2) 0.0382(7) Uani 1 1 d . . . . .
H33 H 0.470257 0.088579 0.982416 0.046 Uiso 1 1 calc R U . . .
C34 C 0.5354(3) 0.07192(19) 0.8994(2) 0.0402(8) Uani 1 1 d . . . . .
C35 C 0.5137(3) 0.07373(18) 0.8157(2) 0.0388(8) Uani 1 1 d . . . . .
H35 H 0.566952 0.064000 0.796795 0.047 Uiso 1 1 calc R U . . .
C36 C 0.4170(3) 0.08925(17) 0.7588(2) 0.0356(7) Uani 1 1 d . . . . .
C37 C 0.2766(3) 0.1205(2) 0.9038(2) 0.0401(8) Uani 1 1 d . . . . .
H37A H 0.268337 0.170737 0.904800 0.060 Uiso 1 1 calc R U . . .
H37B H 0.296812 0.102152 0.959488 0.060 Uiso 1 1 calc R U . . .
H37C H 0.211691 0.099517 0.868588 0.060 Uiso 1 1 calc R U . . .
C38 C 0.6406(3) 0.0531(2) 0.9603(3) 0.0511(10) Uani 1 1 d . . . . .
H38A H 0.676947 0.026241 0.932676 0.077 Uiso 1 1 calc R U . . .
H38B H 0.634082 0.025532 1.004611 0.077 Uiso 1 1 calc R U . . .
H38C H 0.679097 0.095395 0.983021 0.077 Uiso 1 1 calc R U . . .
C39 C 0.3985(3) 0.0922(2) 0.6691(2) 0.0405(8) Uani 1 1 d . . . . .
H39A H 0.380507 0.046009 0.645082 0.061 Uiso 1 1 calc R U . . .
H39B H 0.460674 0.108165 0.662300 0.061 Uiso 1 1 calc R U . . .
H39C H 0.342315 0.124244 0.641383 0.061 Uiso 1 1 calc R U . . .
C40 C 0.0164(3) 0.24852(18) 0.6624(2) 0.0329(7) Uani 1 1 d . . . . .
C41 C -0.0120(3) 0.26614(19) 0.7287(2) 0.0342(7) Uani 1 1 d . . . . .
C42 C -0.0640(3) 0.32683(19) 0.7267(2) 0.0361(7) Uani 1 1 d . . . . .
H42 H -0.082709 0.338028 0.771568 0.043 Uiso 1 1 calc R U . . .
C43 C -0.0899(3) 0.37226(19) 0.6605(2) 0.0359(7) Uani 1 1 d . . . . .
C44 C -0.0648(3) 0.35362(19) 0.5943(2) 0.0359(7) Uani 1 1 d . . . . .
H44 H -0.083495 0.383366 0.548098 0.043 Uiso 1 1 calc R U . . .
C45 C -0.0127(3) 0.29223(19) 0.5939(2) 0.0336(7) Uani 1 1 d . . . . .
C46 C 0.0140(3) 0.2185(2) 0.8024(2) 0.0422(8) Uani 1 1 d . . . . .
H46A H 0.007268 0.170301 0.784093 0.063 Uiso 1 1 calc R U . . .
H46B H -0.033018 0.227397 0.830291 0.063 Uiso 1 1 calc R U . . .
H46C H 0.084396 0.227131 0.840251 0.063 Uiso 1 1 calc R U . . .
C47 C -0.1441(3) 0.4391(2) 0.6613(3) 0.0437(8) Uani 1 1 d . . . . .
H47A H -0.161126 0.462703 0.608664 0.065 Uiso 1 1 calc R U . . .
H47B H -0.099341 0.468779 0.705385 0.065 Uiso 1 1 calc R U . . .
H47C H -0.206995 0.429474 0.670520 0.065 Uiso 1 1 calc R U . . .
C48 C 0.0117(3) 0.2734(2) 0.5204(2) 0.0399(8) Uani 1 1 d . . . . .
H48A H -0.028893 0.233071 0.493152 0.060 Uiso 1 1 calc R U . . .
H48B H 0.084625 0.262479 0.538103 0.060 Uiso 1 1 calc R U . . .
H48C H -0.004860 0.312433 0.482211 0.060 Uiso 1 1 calc R U . . .
C1_1 C -0.0227(7) 0.4893(5) 0.4532(5) 0.056(2) Uani 0.5 1 d D . P A -1
C2_1 C 0.0772(11) 0.4718(8) 0.5029(7) 0.043(4) Uani 0.5 1 d D . P A -1
H2_1 H 0.118674 0.446940 0.480674 0.051 Uiso 0.5 1 calc R U P A -1
C3_1 C 0.1165(7) 0.4906(5) 0.5849(6) 0.059(2) Uani 0.5 1 d D . P A -1
H3_1 H 0.178411 0.470433 0.621230 0.071 Uiso 0.5 1 calc R U P A -1
C4_1 C 0.0657(12) 0.5386(11) 0.6141(9) 0.066(5) Uani 0.5 1 d D . P A -1
H4_1 H 0.097505 0.558185 0.667145 0.080 Uiso 0.5 1 calc R U P A -1
C5_1 C -0.0323(7) 0.5572(5) 0.5638(6) 0.060(2) Uani 0.5 1 d D . P A -1
H5_1 H -0.073021 0.582881 0.585933 0.071 Uiso 0.5 1 calc R U P A -1
C6_1 C -0.0724(11) 0.5392(8) 0.4822(7) 0.046(4) Uani 0.5 1 d D . P A -1
H6_1 H -0.133248 0.560548 0.445918 0.056 Uiso 0.5 1 calc R U P A -1
C7_1 C -0.0677(15) 0.4696(12) 0.3661(13) 0.079(7) Uani 0.5 1 d . . P A -1
H7A_1 H -0.040235 0.499473 0.334536 0.095 Uiso 0.5 1 calc R U P A -1
H7B_1 H -0.142180 0.474765 0.345884 0.095 Uiso 0.5 1 calc R U P A -1
H7C_1 H -0.050565 0.421337 0.360087 0.095 Uiso 0.5 1 calc R U P A -1

loop_
_atom_site_aniso_label
_atom_site_aniso_U_11
_atom_site_aniso_U_22
_atom_site_aniso_U_33
_atom_site_aniso_U_23
_atom_site_aniso_U_13
_atom_site_aniso_U_12
Te1 0.04379(13) 0.04040(12) 0.03138(11) 0.00105(8) 0.01372(9) -0.00724(9)
Sb1 0.03086(11) 0.02806(11) 0.03914(12) -0.00593(8) 0.01498(9) -0.00198(8)
Sb2 0.03048(11) 0.02830(10) 0.03110(10) -0.00368(7) 0.01317(8) -0.00129(8)
C1 0.0320(16) 0.0251(14) 0.0289(15) -0.0006(11) 0.0107(12) -0.0023(12)
C2 0.0321(16) 0.0279(15) 0.0326(16) 0.0007(12) 0.0129(13) -0.0010(12)
C3 0.0320(17) 0.0325(16) 0.0356(16) 0.0009(13) 0.0123(13) -0.0038(13)
C4 0.0344(17) 0.0310(16) 0.0331(16) -0.0023(13) 0.0080(13) -0.0040(13)
C5 0.0416(19) 0.0281(15) 0.0324(16) -0.0030(12) 0.0149(14) -0.0008(13)
C6 0.0353(17) 0.0289(15) 0.0296(15) 0.0017(12) 0.0135(13) 0.0008(13)
C7 0.0295(16) 0.0322(16) 0.0369(17) -0.0019(13) 0.0149(13) -0.0006(13)
C8 0.0277(16) 0.0349(17) 0.0438(19) 0.0002(14) 0.0108(14) -0.0010(13)
C9 0.0336(19) 0.0352(18) 0.059(2) -0.0081(16) 0.0177(17) 0.0003(15)
C10 0.0338(19) 0.044(2) 0.051(2) -0.0171(16) 0.0193(16) -0.0058(15)
C11 0.0366(19) 0.046(2) 0.0413(19) -0.0113(15) 0.0198(15) -0.0109(15)
C12 0.0286(16) 0.0335(17) 0.0367(17) -0.0040(13) 0.0126(13) -0.0046(13)
C13 0.044(2) 0.040(2) 0.051(2) 0.0092(16) 0.0159(18) 0.0059(16)
C14 0.041(2) 0.070(3) 0.066(3) -0.034(2) 0.023(2) -0.006(2)
C15 0.0412(19) 0.0380(18) 0.0398(18) 0.0036(14) 0.0181(15) -0.0021(15)
C16 0.0323(16) 0.0312(16) 0.0285(15) -0.0027(12) 0.0120(13) -0.0017(13)
C17 0.0366(18) 0.0324(16) 0.0286(15) -0.0003(12) 0.0131(13) -0.0008(13)
C18 0.0416(19) 0.0365(17) 0.0319(16) -0.0017(13) 0.0176(14) -0.0035(14)
C19 0.0366(18) 0.0390(18) 0.0339(16) -0.0076(13) 0.0168(14) -0.0022(14)
C20 0.0351(18) 0.0307(16) 0.0379(17) -0.0036(13) 0.0132(14) 0.0035(13)
C21 0.0375(18) 0.0283(15) 0.0315(16) -0.0026(12) 0.0138(13) -0.0018(13)
C22 0.043(2) 0.042(2) 0.0378(18) 0.0102(15) 0.0150(16) 0.0010(16)
C23 0.041(2) 0.051(2) 0.050(2) -0.0053(17) 0.0241(18) -0.0017(17)
C24 0.043(2) 0.0317(17) 0.0400(18) 0.0044(14) 0.0171(15) 0.0029(14)
C25 0.0369(17) 0.0275(15) 0.0285(15) -0.0039(12) 0.0152(13) -0.0048(13)
C26 0.0362(17) 0.0292(16) 0.0310(15) -0.0005(12) 0.0148(13) -0.0015(13)
C27 0.048(2) 0.0271(16) 0.0412(18) -0.0007(13) 0.0193(16) -0.0019(14)
C28 0.048(2) 0.0323(18) 0.0417(19) -0.0054(14) 0.0148(16) -0.0105(15)
C29 0.0380(19) 0.0399(19) 0.0382(18) -0.0017(14) 0.0140(15) -0.0060(15)
C30 0.0363(18) 0.0325(16) 0.0308(15) -0.0002(12) 0.0152(13) -0.0025(13)
C31 0.0386(18) 0.0246(15) 0.0335(16) 0.0014(12) 0.0128(14) 0.0011(13)
C32 0.0404(19) 0.0272(15) 0.0364(17) 0.0022(13) 0.0162(14) 0.0005(13)
C33 0.044(2) 0.0322(17) 0.0365(17) 0.0050(13) 0.0137(15) 0.0022(15)
C34 0.043(2) 0.0303(17) 0.046(2) 0.0036(14) 0.0150(16) 0.0033(15)
C35 0.041(2) 0.0292(16) 0.051(2) 0.0018(14) 0.0233(17) 0.0041(14)
C36 0.046(2) 0.0249(15) 0.0402(18) -0.0020(13) 0.0210(15) -0.0001(14)
C37 0.044(2) 0.044(2) 0.0348(17) 0.0026(14) 0.0172(15) 0.0021(16)
C38 0.045(2) 0.051(2) 0.052(2) 0.0134(18) 0.0114(18) 0.0055(18)
C39 0.046(2) 0.0407(19) 0.0374(18) -0.0044(15) 0.0191(16) 0.0044(16)
C40 0.0291(16) 0.0365(17) 0.0324(16) -0.0015(13) 0.0109(13) -0.0019(13)
C41 0.0320(17) 0.0393(18) 0.0300(16) -0.0023(13) 0.0102(13) -0.0034(14)
C42 0.0320(17) 0.0446(19) 0.0338(17) -0.0042(14) 0.0150(14) -0.0011(14)
C43 0.0308(17) 0.0362(18) 0.0394(18) -0.0055(14) 0.0120(14) -0.0015(14)
C44 0.0329(17) 0.0365(18) 0.0366(17) 0.0012(14) 0.0115(14) -0.0009(14)
C45 0.0304(16) 0.0390(18) 0.0309(16) -0.0020(13) 0.0111(13) -0.0021(14)
C46 0.043(2) 0.050(2) 0.0357(18) 0.0054(15) 0.0181(16) 0.0048(17)
C47 0.044(2) 0.0389(19) 0.052(2) -0.0053(16) 0.0220(17) 0.0023(16)
C48 0.044(2) 0.044(2) 0.0328(17) 0.0011(14) 0.0160(15) 0.0044(16)
C1_1 0.073(6) 0.046(5) 0.052(5) -0.004(4) 0.028(5) -0.018(4)
C2_1 0.055(6) 0.022(6) 0.068(7) 0.020(5) 0.042(5) -0.002(4)
C3_1 0.052(5) 0.058(6) 0.066(6) 0.014(5) 0.019(5) -0.006(4)
C4_1 0.088(11) 0.052(7) 0.070(11) 0.018(7) 0.041(8) -0.003(7)
C5_1 0.064(6) 0.044(5) 0.088(7) -0.004(5) 0.048(6) -0.006(4)
C6_1 0.049(6) 0.027(6) 0.074(8) 0.027(5) 0.036(6) -0.001(4)
C7_1 0.093(12) 0.071(12) 0.068(10) -0.001(10) 0.025(8) -0.047(9)

_geom_special_details            
; 
 All esds (except the esd in the dihedral angle between two l.s. planes) 
 are estimated using the full covariance matrix.  The cell esds are taken 
 into account individually in the estimation of esds in distances, angles 
 and torsion angles; correlations between esds in cell parameters are only 
 used when they are defined by crystal symmetry.  An approximate (isotropic) 
 treatment of cell esds is used for estimating esds involving l.s. planes. 
;

loop_
_geom_bond_atom_site_label_1
_geom_bond_atom_site_label_2
_geom_bond_distance
_geom_bond_site_symmetry_2
_geom_bond_publ_flag
Te1 Sb1 2.7736(3) . ?
Te1 Sb2 2.7811(3) . ?
Sb1 C1 2.185(3) . ?
Sb1 Sb2 2.8324(3) . ?
Sb2 C25 2.197(3) . ?
C1 C6 1.412(4) . ?
C1 C2 1.412(5) . ?
C2 C3 1.398(5) . ?
C2 C7 1.502(4) . ?
C3 C4 1.387(5) . ?
C3 H3 0.9500 . ?
C4 C5 1.386(5) . ?
C4 H4 0.9500 . ?
C5 C6 1.395(5) . ?
C5 H5 0.9500 . ?
C6 C16 1.497(5) . ?
C7 C12 1.401(5) . ?
C7 C8 1.403(5) . ?
C8 C9 1.397(5) . ?
C8 C13 1.506(5) . ?
C9 C10 1.378(6) . ?
C9 H9 0.9500 . ?
C10 C11 1.395(6) . ?
C10 C14 1.521(5) . ?
C11 C12 1.398(5) . ?
C11 H11 0.9500 . ?
C12 C15 1.513(5) . ?
C13 H13A 0.9800 . ?
C13 H13B 0.9800 . ?
C13 H13C 0.9800 . ?
C14 H14A 0.9800 . ?
C14 H14B 0.9800 . ?
C14 H14C 0.9800 . ?
C15 H15A 0.9800 . ?
C15 H15B 0.9800 . ?
C15 H15C 0.9800 . ?
C16 C21 1.402(5) . ?
C16 C17 1.408(5) . ?
C17 C18 1.396(5) . ?
C17 C22 1.506(5) . ?
C18 C19 1.389(5) . ?
C18 H18 0.9500 . ?
C19 C20 1.394(5) . ?
C19 C23 1.511(5) . ?
C20 C21 1.396(5) . ?
C20 H20 0.9500 . ?
C21 C24 1.511(5) . ?
C22 H22A 0.9800 . ?
C22 H22B 0.9800 . ?
C22 H22C 0.9800 . ?
C23 H23A 0.9800 . ?
C23 H23B 0.9800 . ?
C23 H23C 0.9800 . ?
C24 H24A 0.9800 . ?
C24 H24B 0.9800 . ?
C24 H24C 0.9800 . ?
C25 C30 1.404(5) . ?
C25 C26 1.414(5) . ?
C26 C27 1.402(5) . ?
C26 C31 1.491(5) . ?
C27 C28 1.384(6) . ?
C27 H27 0.9500 . ?
C28 C29 1.388(5) . ?
C28 H28 0.9500 . ?
C29 C30 1.395(5) . ?
C29 H29 0.9500 . ?
C30 C40 1.496(5) . ?
C31 C32 1.406(5) . ?
C31 C36 1.411(5) . ?
C32 C33 1.389(5) . ?
C32 C37 1.514(5) . ?
C33 C34 1.391(5) . ?
C33 H33 0.9500 . ?
C34 C35 1.392(5) . ?
C34 C38 1.513(6) . ?
C35 C36 1.387(5) . ?
C35 H35 0.9500 . ?
C36 C39 1.505(5) . ?
C37 H37A 0.9800 . ?
C37 H37B 0.9800 . ?
C37 H37C 0.9800 . ?
C38 H38A 0.9800 . ?
C38 H38B 0.9800 . ?
C38 H38C 0.9800 . ?
C39 H39A 0.9800 . ?
C39 H39B 0.9800 . ?
C39 H39C 0.9800 . ?
C40 C45 1.403(5) . ?
C40 C41 1.415(5) . ?
C41 C42 1.379(5) . ?
C41 C46 1.521(5) . ?
C42 C43 1.396(5) . ?
C42 H42 0.9500 . ?
C43 C44 1.391(5) . ?
C43 C47 1.507(5) . ?
C44 C45 1.399(5) . ?
C44 H44 0.9500 . ?
C45 C48 1.508(5) . ?
C46 H46A 0.9800 . ?
C46 H46B 0.9800 . ?
C46 H46C 0.9800 . ?
C47 H47A 0.9800 . ?
C47 H47B 0.9800 . ?
C47 H47C 0.9800 . ?
C48 H48A 0.9800 . ?
C48 H48B 0.9800 . ?
C48 H48C 0.9800 . ?
C1_1 C2_1 1.392(11) . ?
C1_1 C6_1 1.401(11) . ?
C1_1 C7_1 1.47(2) . ?
C2_1 C3_1 1.388(11) . ?
C2_1 H2_1 0.9500 . ?
C3_1 C4_1 1.387(12) . ?
C3_1 H3_1 0.9500 . ?
C4_1 C5_1 1.379(12) . ?
C4_1 H4_1 0.9500 . ?
C5_1 C6_1 1.377(11) . ?
C5_1 H5_1 0.9500 . ?
C6_1 H6_1 0.9500 . ?
C7_1 H7A_1 0.9800 . ?
C7_1 H7B_1 0.9800 . ?
C7_1 H7C_1 0.9800 . ?

loop_
_geom_angle_atom_site_label_1
_geom_angle_atom_site_label_2
_geom_angle_atom_site_label_3
_geom_angle
_geom_angle_site_symmetry_1
_geom_angle_site_symmetry_3
_geom_angle_publ_flag
Sb1 Te1 Sb2 61.316(8) . . ?
C1 Sb1 Te1 103.75(8) . . ?
C1 Sb1 Sb2 104.70(9) . . ?
Te1 Sb1 Sb2 59.473(8) . . ?
C25 Sb2 Te1 98.93(8) . . ?
C25 Sb2 Sb1 99.83(9) . . ?
Te1 Sb2 Sb1 59.212(8) . . ?
C6 C1 C2 118.8(3) . . ?
C6 C1 Sb1 128.8(2) . . ?
C2 C1 Sb1 111.9(2) . . ?
C3 C2 C1 120.6(3) . . ?
C3 C2 C7 118.6(3) . . ?
C1 C2 C7 120.8(3) . . ?
C4 C3 C2 120.2(3) . . ?
C4 C3 H3 119.9 . . ?
C2 C3 H3 119.9 . . ?
C5 C4 C3 119.6(3) . . ?
C5 C4 H4 120.2 . . ?
C3 C4 H4 120.2 . . ?
C4 C5 C6 121.7(3) . . ?
C4 C5 H5 119.2 . . ?
C6 C5 H5 119.2 . . ?
C5 C6 C1 119.3(3) . . ?
C5 C6 C16 117.7(3) . . ?
C1 C6 C16 123.0(3) . . ?
C12 C7 C8 120.3(3) . . ?
C12 C7 C2 119.8(3) . . ?
C8 C7 C2 119.9(3) . . ?
C9 C8 C7 118.5(4) . . ?
C9 C8 C13 120.3(3) . . ?
C7 C8 C13 121.1(3) . . ?
C10 C9 C8 122.3(4) . . ?
C10 C9 H9 118.9 . . ?
C8 C9 H9 118.9 . . ?
C9 C10 C11 118.5(3) . . ?
C9 C10 C14 121.6(4) . . ?
C11 C10 C14 120.0(4) . . ?
C10 C11 C12 121.2(4) . . ?
C10 C11 H11 119.4 . . ?
C12 C11 H11 119.4 . . ?
C11 C12 C7 119.2(3) . . ?
C11 C12 C15 119.9(3) . . ?
C7 C12 C15 120.9(3) . . ?
C8 C13 H13A 109.5 . . ?
C8 C13 H13B 109.5 . . ?
H13A C13 H13B 109.5 . . ?
C8 C13 H13C 109.5 . . ?
H13A C13 H13C 109.5 . . ?
H13B C13 H13C 109.5 . . ?
C10 C14 H14A 109.5 . . ?
C10 C14 H14B 109.5 . . ?
H14A C14 H14B 109.5 . . ?
C10 C14 H14C 109.5 . . ?
H14A C14 H14C 109.5 . . ?
H14B C14 H14C 109.5 . . ?
C12 C15 H15A 109.5 . . ?
C12 C15 H15B 109.5 . . ?
H15A C15 H15B 109.5 . . ?
C12 C15 H15C 109.5 . . ?
H15A C15 H15C 109.5 . . ?
H15B C15 H15C 109.5 . . ?
C21 C16 C17 119.9(3) . . ?
C21 C16 C6 119.8(3) . . ?
C17 C16 C6 120.2(3) . . ?
C18 C17 C16 119.0(3) . . ?
C18 C17 C22 119.6(3) . . ?
C16 C17 C22 121.4(3) . . ?
C19 C18 C17 122.1(3) . . ?
C19 C18 H18 119.0 . . ?
C17 C18 H18 119.0 . . ?
C18 C19 C20 118.0(3) . . ?
C18 C19 C23 121.2(3) . . ?
C20 C19 C23 120.8(3) . . ?
C19 C20 C21 121.8(3) . . ?
C19 C20 H20 119.1 . . ?
C21 C20 H20 119.1 . . ?
C20 C21 C16 119.3(3) . . ?
C20 C21 C24 119.7(3) . . ?
C16 C21 C24 121.0(3) . . ?
C17 C22 H22A 109.5 . . ?
C17 C22 H22B 109.5 . . ?
H22A C22 H22B 109.5 . . ?
C17 C22 H22C 109.5 . . ?
H22A C22 H22C 109.5 . . ?
H22B C22 H22C 109.5 . . ?
C19 C23 H23A 109.5 . . ?
C19 C23 H23B 109.5 . . ?
H23A C23 H23B 109.5 . . ?
C19 C23 H23C 109.5 . . ?
H23A C23 H23C 109.5 . . ?
H23B C23 H23C 109.5 . . ?
C21 C24 H24A 109.5 . . ?
C21 C24 H24B 109.5 . . ?
H24A C24 H24B 109.5 . . ?
C21 C24 H24C 109.5 . . ?
H24A C24 H24C 109.5 . . ?
H24B C24 H24C 109.5 . . ?
C30 C25 C26 119.5(3) . . ?
C30 C25 Sb2 114.0(2) . . ?
C26 C25 Sb2 126.5(2) . . ?
C27 C26 C25 118.5(3) . . ?
C27 C26 C31 117.3(3) . . ?
C25 C26 C31 124.1(3) . . ?
C28 C27 C26 121.2(3) . . ?
C28 C27 H27 119.4 . . ?
C26 C27 H27 119.4 . . ?
C27 C28 C29 120.3(3) . . ?
C27 C28 H28 119.9 . . ?
C29 C28 H28 119.9 . . ?
C28 C29 C30 119.7(4) . . ?
C28 C29 H29 120.1 . . ?
C30 C29 H29 120.1 . . ?
C29 C30 C25 120.5(3) . . ?
C29 C30 C40 119.1(3) . . ?
C25 C30 C40 120.3(3) . . ?
C32 C31 C36 119.3(3) . . ?
C32 C31 C26 119.9(3) . . ?
C36 C31 C26 120.7(3) . . ?
C33 C32 C31 119.4(3) . . ?
C33 C32 C37 119.0(3) . . ?
C31 C32 C37 121.6(3) . . ?
C32 C33 C34 122.2(3) . . ?
C32 C33 H33 118.9 . . ?
C34 C33 H33 118.9 . . ?
C33 C34 C35 117.6(4) . . ?
C33 C34 C38 121.0(4) . . ?
C35 C34 C38 121.5(4) . . ?
C36 C35 C34 122.3(3) . . ?
C36 C35 H35 118.8 . . ?
C34 C35 H35 118.8 . . ?
C35 C36 C31 119.2(3) . . ?
C35 C36 C39 120.1(3) . . ?
C31 C36 C39 120.7(3) . . ?
C32 C37 H37A 109.5 . . ?
C32 C37 H37B 109.5 . . ?
H37A C37 H37B 109.5 . . ?
C32 C37 H37C 109.5 . . ?
H37A C37 H37C 109.5 . . ?
H37B C37 H37C 109.5 . . ?
C34 C38 H38A 109.5 . . ?
C34 C38 H38B 109.5 . . ?
H38A C38 H38B 109.5 . . ?
C34 C38 H38C 109.5 . . ?
H38A C38 H38C 109.5 . . ?
H38B C38 H38C 109.5 . . ?
C36 C39 H39A 109.5 . . ?
C36 C39 H39B 109.5 . . ?
H39A C39 H39B 109.5 . . ?
C36 C39 H39C 109.5 . . ?
H39A C39 H39C 109.5 . . ?
H39B C39 H39C 109.5 . . ?
C45 C40 C41 119.0(3) . . ?
C45 C40 C30 121.8(3) . . ?
C41 C40 C30 119.2(3) . . ?
C42 C41 C40 119.9(3) . . ?
C42 C41 C46 119.5(3) . . ?
C40 C41 C46 120.6(3) . . ?
C41 C42 C43 121.8(3) . . ?
C41 C42 H42 119.1 . . ?
C43 C42 H42 119.1 . . ?
C44 C43 C42 118.1(3) . . ?
C44 C43 C47 121.6(3) . . ?
C42 C43 C47 120.4(3) . . ?
C43 C44 C45 121.7(3) . . ?
C43 C44 H44 119.1 . . ?
C45 C44 H44 119.1 . . ?
C44 C45 C40 119.4(3) . . ?
C44 C45 C48 120.1(3) . . ?
C40 C45 C48 120.5(3) . . ?
C41 C46 H46A 109.5 . . ?
C41 C46 H46B 109.5 . . ?
H46A C46 H46B 109.5 . . ?
C41 C46 H46C 109.5 . . ?
H46A C46 H46C 109.5 . . ?
H46B C46 H46C 109.5 . . ?
C43 C47 H47A 109.5 . . ?
C43 C47 H47B 109.5 . . ?
H47A C47 H47B 109.5 . . ?
C43 C47 H47C 109.5 . . ?
H47A C47 H47C 109.5 . . ?
H47B C47 H47C 109.5 . . ?
C45 C48 H48A 109.5 . . ?
C45 C48 H48B 109.5 . . ?
H48A C48 H48B 109.5 . . ?
C45 C48 H48C 109.5 . . ?
H48A C48 H48C 109.5 . . ?
H48B C48 H48C 109.5 . . ?
C2_1 C1_1 C6_1 117.8(8) . . ?
C2_1 C1_1 C7_1 121.9(11) . . ?
C6_1 C1_1 C7_1 118.8(12) . . ?
C3_1 C2_1 C1_1 120.2(9) . . ?
C3_1 C2_1 H2_1 119.9 . . ?
C1_1 C2_1 H2_1 119.9 . . ?
C4_1 C3_1 C2_1 120.3(9) . . ?
C4_1 C3_1 H3_1 119.9 . . ?
C2_1 C3_1 H3_1 119.9 . . ?
C5_1 C4_1 C3_1 118.0(10) . . ?
C5_1 C4_1 H4_1 121.0 . . ?
C3_1 C4_1 H4_1 121.0 . . ?
C6_1 C5_1 C4_1 121.5(9) . . ?
C6_1 C5_1 H5_1 119.2 . . ?
C4_1 C5_1 H5_1 119.2 . . ?
C5_1 C6_1 C1_1 119.4(9) . . ?
C5_1 C6_1 H6_1 120.3 . . ?
C1_1 C6_1 H6_1 120.3 . . ?
C1_1 C7_1 H7A_1 109.5 . . ?
C1_1 C7_1 H7B_1 109.5 . . ?
H7A_1 C7_1 H7B_1 109.5 . . ?
C1_1 C7_1 H7C_1 109.5 . . ?
H7A_1 C7_1 H7C_1 109.5 . . ?
H7B_1 C7_1 H7C_1 109.5 . . ?

_refine_diff_density_max         1.613
_refine_diff_density_min         -0.667
_refine_diff_density_rms         0.091

_shelx_res_file                  
; 
TITL cvh_307m in P2(1)/c 
    cvh_307m.res 
    created by SHELXL-2017/1 at 16:31:29 on 21-Aug-2025 
CELL 1.54178  14.12620  19.35260  17.64930  90.0000 112.2555  90.0000 
ZERR    4.00   0.00050   0.00070   0.00060   0.0000   0.0016   0.0000 
LATT  1 
SYMM -X, 0.5+Y, 0.5-Z 
SFAC C H Sb Te 
UNIT 206 216 8 4 
LIST 4 ! automatically inserted. Change 6 to 4 for CHECKCIF!! 
TEMP -173.150 
SIZE 0.018 0.110 0.309 
L.S. 16 
BOND $H 
ACTA 
FMAP 2 
PLAN 20 
SADI_SOLV c1 c2 c2 c3 c3 c4 c4 c5 c5 c6 c6 c1 
SADI_SOLV c1 c3 c3 c5 c5 c1 c2 c4 c4 c6 c6 c2 
WGHT    0.029500    9.668404 
FVAR       0.06031 
TE1   4    0.302522    0.328476    0.644253    11.00000    0.04379    0.04040 = 
         0.03138    0.00105    0.01372   -0.00724 
SB1   3    0.448487    0.261690    0.775920    11.00000    0.03086    0.02806 = 
         0.03914   -0.00593    0.01498   -0.00198 
SB2   3    0.246531    0.279386    0.769450    11.00000    0.03048    0.02830 = 
         0.03110   -0.00368    0.01317   -0.00129 
C1    1    0.535370    0.346223    0.853188    11.00000    0.03200    0.02513 = 
         0.02894   -0.00057    0.01069   -0.00229 
C2    1    0.634458    0.351748    0.851943    11.00000    0.03214    0.02791 = 
         0.03257    0.00073    0.01286   -0.00105 
C3    1    0.706276    0.396986    0.905080    11.00000    0.03199    0.03246 = 
         0.03563    0.00087    0.01231   -0.00381 
AFIX  43 
H3    2    0.772583    0.400544    0.903510    11.00000   -1.20000 
AFIX   0 
C4    1    0.680943    0.436689    0.960090    11.00000    0.03442    0.03095 = 
         0.03307   -0.00228    0.00801   -0.00399 
AFIX  43 
H4    2    0.730091    0.466810    0.996920    11.00000   -1.20000 
AFIX   0 
C5    1    0.583422    0.432116    0.960961    11.00000    0.04160    0.02807 = 
         0.03235   -0.00302    0.01489   -0.00082 
AFIX  43 
H5    2    0.566110    0.460107    0.998031    11.00000   -1.20000 
AFIX   0 
C6    1    0.510067    0.387455    0.908785    11.00000    0.03525    0.02887 = 
         0.02960    0.00174    0.01348    0.00075 
C7    1    0.664438    0.310127    0.792734    11.00000    0.02946    0.03220 = 
         0.03689   -0.00191    0.01486   -0.00062 
C8    1    0.711412    0.245469    0.816251    11.00000    0.02771    0.03490 = 
         0.04377    0.00021    0.01081   -0.00100 
C9    1    0.736819    0.207534    0.759284    11.00000    0.03360    0.03525 = 
         0.05948   -0.00811    0.01773    0.00026 
AFIX  43 
H9    2    0.767638    0.163414    0.774595    11.00000   -1.20000 
AFIX   0 
C10   1    0.718734    0.231884    0.681657    11.00000    0.03380    0.04416 = 
         0.05057   -0.01715    0.01926   -0.00578 
C11   1    0.672113    0.296299    0.659256    11.00000    0.03660    0.04552 = 
         0.04130   -0.01127    0.01984   -0.01094 
AFIX  43 
H11   2    0.659089    0.313689    0.605906    11.00000   -1.20000 
AFIX   0 
C12   1    0.644215    0.335718    0.713874    11.00000    0.02860    0.03345 = 
         0.03672   -0.00399    0.01261   -0.00459 
C13   1    0.731608    0.216313    0.900043    11.00000    0.04403    0.03967 = 
         0.05112    0.00915    0.01589    0.00593 
AFIX 137 
H13A  2    0.666415    0.207172    0.905787    11.00000   -1.50000 
H13B  2    0.771282    0.249652    0.941787    11.00000   -1.50000 
H13C  2    0.770270    0.173139    0.907092    11.00000   -1.50000 
AFIX   0 
C14   1    0.749147    0.190560    0.621115    11.00000    0.04062    0.07005 = 
         0.06599   -0.03404    0.02318   -0.00635 
AFIX 137 
H14A  2    0.690413    0.186827    0.569053    11.00000   -1.50000 
H14B  2    0.771127    0.144226    0.643169    11.00000   -1.50000 
H14C  2    0.805495    0.214001    0.612115    11.00000   -1.50000 
AFIX   0 
C15   1    0.592942    0.405121    0.687479    11.00000    0.04124    0.03797 = 
         0.03976    0.00359    0.01813   -0.00212 
AFIX 137 
H15A  2    0.590951    0.416431    0.632772    11.00000   -1.50000 
H15B  2    0.631641    0.440719    0.726371    11.00000   -1.50000 
H15C  2    0.523031    0.403157    0.686200    11.00000   -1.50000 
AFIX   0 
C16   1    0.406430    0.386916    0.913482    11.00000    0.03228    0.03118 = 
         0.02849   -0.00272    0.01202   -0.00168 
C17   1    0.383887    0.339391    0.964683    11.00000    0.03658    0.03239 = 
         0.02865   -0.00026    0.01309   -0.00081 
C18   1    0.288048    0.341940    0.970388    11.00000    0.04162    0.03648 = 
         0.03193   -0.00169    0.01757   -0.00346 
AFIX  43 
H18   2    0.272637    0.309595    1.004564    11.00000   -1.20000 
AFIX   0 
C19   1    0.214532    0.390260    0.927688    11.00000    0.03658    0.03897 = 
         0.03386   -0.00765    0.01677   -0.00224 
C20   1    0.238398    0.436803    0.877306    11.00000    0.03510    0.03068 = 
         0.03787   -0.00365    0.01318    0.00349 
AFIX  43 
H20   2    0.188772    0.469973    0.847327    11.00000   -1.20000 
AFIX   0 
C21   1    0.333209    0.436019    0.869686    11.00000    0.03751    0.02828 = 
         0.03151   -0.00261    0.01383   -0.00182 
C22   1    0.460397    0.285700    1.012431    11.00000    0.04253    0.04203 = 
         0.03779    0.01021    0.01505    0.00096 
AFIX 137 
H22A  2    0.477686    0.256061    0.974511    11.00000   -1.50000 
H22B  2    0.430897    0.257498    1.044101    11.00000   -1.50000 
H22C  2    0.522396    0.308604    1.049754    11.00000   -1.50000 
AFIX   0 
C23   1    0.112161    0.393099    0.936266    11.00000    0.04112    0.05129 = 
         0.05031   -0.00534    0.02406   -0.00171 
AFIX 137 
H23A  2    0.061237    0.413602    0.886847    11.00000   -1.50000 
H23B  2    0.118030    0.421327    0.983939    11.00000   -1.50000 
H23C  2    0.090819    0.346211    0.943575    11.00000   -1.50000 
AFIX   0 
C24   1    0.355548    0.488054    0.814784    11.00000    0.04344    0.03166 = 
         0.04001    0.00437    0.01712    0.00291 
AFIX 137 
H24A  2    0.374015    0.463707    0.773656    11.00000   -1.50000 
H24B  2    0.412433    0.517748    0.847757    11.00000   -1.50000 
H24C  2    0.294680    0.516447    0.787339    11.00000   -1.50000 
AFIX   0 
C25   1    0.179737    0.180004    0.714918    11.00000    0.03690    0.02749 = 
         0.02850   -0.00395    0.01521   -0.00481 
C26   1    0.230934    0.115707    0.726682    11.00000    0.03617    0.02921 = 
         0.03097   -0.00045    0.01484   -0.00151 
C27   1    0.176915    0.058037    0.683582    11.00000    0.04805    0.02707 = 
         0.04120   -0.00065    0.01930   -0.00186 
AFIX  43 
H27   2    0.211007    0.014869    0.689565    11.00000   -1.20000 
AFIX   0 
C28   1    0.074872    0.062852    0.632499    11.00000    0.04811    0.03230 = 
         0.04168   -0.00535    0.01482   -0.01054 
AFIX  43 
H28   2    0.040221    0.023470    0.602663    11.00000   -1.20000 
AFIX   0 
C29   1    0.022954    0.124982    0.624682    11.00000    0.03805    0.03986 = 
         0.03821   -0.00168    0.01403   -0.00598 
AFIX  43 
H29   2   -0.047676    0.127789    0.591003    11.00000   -1.20000 
AFIX   0 
C30   1    0.074872    0.183279    0.666460    11.00000    0.03630    0.03249 = 
         0.03084   -0.00020    0.01524   -0.00252 
C31   1    0.337521    0.104053    0.786244    11.00000    0.03856    0.02460 = 
         0.03351    0.00143    0.01283    0.00107 
C32   1    0.358402    0.103681    0.870742    11.00000    0.04040    0.02725 = 
         0.03637    0.00217    0.01619    0.00054 
C33   1    0.456522    0.088132    0.925398    11.00000    0.04446    0.03225 = 
         0.03651    0.00502    0.01375    0.00221 
AFIX  43 
H33   2    0.470257    0.088579    0.982416    11.00000   -1.20000 
AFIX   0 
C34   1    0.535360    0.071924    0.899406    11.00000    0.04302    0.03034 = 
         0.04574    0.00356    0.01497    0.00328 
C35   1    0.513679    0.073734    0.815661    11.00000    0.04140    0.02918 = 
         0.05109    0.00184    0.02331    0.00408 
AFIX  43 
H35   2    0.566952    0.064000    0.796795    11.00000   -1.20000 
AFIX   0 
C36   1    0.417019    0.089252    0.758759    11.00000    0.04580    0.02493 = 
         0.04018   -0.00197    0.02102   -0.00006 
C37   1    0.276593    0.120506    0.903823    11.00000    0.04386    0.04371 = 
         0.03479    0.00260    0.01720    0.00209 
AFIX 137 
H37A  2    0.268337    0.170737    0.904800    11.00000   -1.50000 
H37B  2    0.296812    0.102152    0.959488    11.00000   -1.50000 
H37C  2    0.211691    0.099517    0.868588    11.00000   -1.50000 
AFIX   0 
C38   1    0.640641    0.053117    0.960289    11.00000    0.04475    0.05090 = 
         0.05158    0.01338    0.01145    0.00548 
AFIX 137 
H38A  2    0.676947    0.026241    0.932676    11.00000   -1.50000 
H38B  2    0.634082    0.025532    1.004611    11.00000   -1.50000 
H38C  2    0.679097    0.095395    0.983021    11.00000   -1.50000 
AFIX   0 
C39   1    0.398516    0.092172    0.669061    11.00000    0.04619    0.04072 = 
         0.03737   -0.00437    0.01912    0.00444 
AFIX 137 
H39A  2    0.380507    0.046009    0.645082    11.00000   -1.50000 
H39B  2    0.460674    0.108165    0.662300    11.00000   -1.50000 
H39C  2    0.342315    0.124244    0.641383    11.00000   -1.50000 
AFIX   0 
C40   1    0.016362    0.248517    0.662391    11.00000    0.02909    0.03652 = 
         0.03244   -0.00149    0.01086   -0.00191 
C41   1   -0.011966    0.266140    0.728725    11.00000    0.03205    0.03934 = 
         0.02996   -0.00235    0.01016   -0.00341 
C42   1   -0.063995    0.326828    0.726700    11.00000    0.03199    0.04462 = 
         0.03383   -0.00423    0.01498   -0.00112 
AFIX  43 
H42   2   -0.082709    0.338028    0.771568    11.00000   -1.20000 
AFIX   0 
C43   1   -0.089912    0.372259    0.660476    11.00000    0.03084    0.03619 = 
         0.03944   -0.00546    0.01201   -0.00149 
C44   1   -0.064786    0.353620    0.594283    11.00000    0.03294    0.03650 = 
         0.03660    0.00122    0.01146   -0.00086 
AFIX  43 
H44   2   -0.083495    0.383366    0.548098    11.00000   -1.20000 
AFIX   0 
C45   1   -0.012702    0.292232    0.593949    11.00000    0.03043    0.03899 = 
         0.03090   -0.00201    0.01115   -0.00208 
C46   1    0.013977    0.218506    0.802391    11.00000    0.04342    0.05040 = 
         0.03566    0.00537    0.01814    0.00478 
AFIX 137 
H46A  2    0.007268    0.170301    0.784093    11.00000   -1.50000 
H46B  2   -0.033018    0.227397    0.830291    11.00000   -1.50000 
H46C  2    0.084396    0.227131    0.840251    11.00000   -1.50000 
AFIX   0 
C47   1   -0.144077    0.439150    0.661337    11.00000    0.04352    0.03886 = 
         0.05206   -0.00530    0.02202    0.00228 
AFIX 137 
H47A  2   -0.161126    0.462703    0.608664    11.00000   -1.50000 
H47B  2   -0.099341    0.468779    0.705385    11.00000   -1.50000 
H47C  2   -0.206995    0.429474    0.670520    11.00000   -1.50000 
AFIX   0 
C48   1    0.011676    0.273406    0.520417    11.00000    0.04427    0.04405 = 
         0.03275    0.00107    0.01600    0.00444 
AFIX 137 
H48A  2   -0.028893    0.233071    0.493152    11.00000   -1.50000 
H48B  2    0.084625    0.262479    0.538103    11.00000   -1.50000 
H48C  2   -0.004860    0.312433    0.482211    11.00000   -1.50000 
AFIX   0 
RESI 1 SOLV 
PART -1 10.5 
C1    1   -0.022685    0.489264    0.453212    10.50000    0.07285    0.04639 = 
         0.05198   -0.00408    0.02820   -0.01756 
C2    1    0.077247    0.471792    0.502943    10.50000    0.05529    0.02192 = 
         0.06783    0.02022    0.04185   -0.00157 
AFIX  43 
H2    2    0.118674    0.446940    0.480674    10.50000   -1.20000 
AFIX   0 
C3    1    0.116512    0.490571    0.584936    10.50000    0.05212    0.05761 = 
         0.06592    0.01385    0.01915   -0.00620 
AFIX  43 
H3    2    0.178411    0.470433    0.621230    10.50000   -1.20000 
AFIX   0 
C4    1    0.065740    0.538628    0.614114    10.50000    0.08800    0.05155 = 
         0.06988    0.01844    0.04125   -0.00265 
AFIX  43 
H4    2    0.097505    0.558185    0.667145    10.50000   -1.20000 
AFIX   0 
C5    1   -0.032256    0.557154    0.563799    10.50000    0.06396    0.04369 = 
         0.08778   -0.00365    0.04769   -0.00568 
AFIX  43 
H5    2   -0.073021    0.582881    0.585933    10.50000   -1.20000 
AFIX   0 
C6    1   -0.072393    0.539222    0.482206    10.50000    0.04929    0.02675 = 
         0.07368    0.02659    0.03551   -0.00079 
AFIX  43 
H6    2   -0.133248    0.560548    0.445918    10.50000   -1.20000 
AFIX   0 
C7    1   -0.067684    0.469560    0.366139    10.50000    0.09292    0.07126 = 
         0.06798   -0.00147    0.02480   -0.04652 
AFIX 137 
H7A   2   -0.040235    0.499473    0.334536    10.50000   -1.20000 
H7B   2   -0.142180    0.474765    0.345884    10.50000   -1.20000 
H7C   2   -0.050565    0.421337    0.360087    10.50000   -1.20000 
PART 0 
RESI 0 
AFIX   0 
HKLF 4 
  
  
  
  
REM  cvh_307m in P2(1)/c 
REM R1 =  0.0301 for    8544 Fo > 4sig(Fo)  and  0.0366 for all    9627 data 
REM    536 parameters refined using     30 restraints 
  
END 
  
WGHT      0.0295      9.6732 
  
REM Highest difference peak  1.613,  deepest hole -0.667,  1-sigma level  0.091 
Q1    1   0.1776  0.2793  0.7508  11.00000  0.05    1.61 
Q2    1   0.5155  0.2604  0.7957  11.00000  0.05    1.44 
Q3    1   0.3179  0.2805  0.7898  11.00000  0.05    1.24 
Q4    1   0.2293  0.3290  0.6230  11.00000  0.05    1.16 
Q5    1   0.3784  0.2634  0.7576  11.00000  0.05    1.15 
Q6    1   0.3723  0.3253  0.6638  11.00000  0.05    1.14 
Q7    1   0.2507  0.2543  0.8076  11.00000  0.05    0.68 
Q8    1   0.4501  0.2523  0.8179  11.00000  0.05    0.60 
Q9    1   0.4459  0.3027  0.7731  11.00000  0.05    0.54 
Q10   1   0.2995  0.2156  0.6430  11.00000  0.05    0.52 
Q11   1   0.4101  0.3780  0.6550  11.00000  0.05    0.52 
Q12   1   0.2767  0.3823  0.6516  11.00000  0.05    0.50 
Q13   1   0.4501  0.2002  0.7779  11.00000  0.05    0.49 
Q14   1   0.5080  0.3135  0.6488  11.00000  0.05    0.45 
Q15   1   0.0381  0.2613  0.7599  11.00000  0.05    0.44 
Q16   1   0.3417  0.3694  0.6383  11.00000  0.05    0.44 
Q17   1   0.3809  0.2815  0.8026  11.00000  0.05    0.44 
Q18   1   0.5897  0.2596  0.8081  11.00000  0.05    0.43 
Q19   1   0.1043  0.2761  0.7364  11.00000  0.05    0.42 
Q20   1   0.1275  0.1697  0.6904  11.00000  0.05    0.39 
;
_shelx_res_checksum              21504
####################################################################### 
# 
# This file contains crystal structure data downloaded from the 
# Cambridge Structural Database (CSD) hosted by the Cambridge 
# Crystallographic Data Centre (CCDC).
# 
# Full information about CCDC data access policies and citation 
# guidelines are available at http://www.ccdc.cam.ac.uk/access/V1 
# 
# Audit and citation data items may have been added by the CCDC. 
# Please retain this information to preserve the provenance of 
# this file and to allow appropriate attribution of the data. 
# 
#######################################################################

data_cvh_304m

_database_code_depnum_ccdc_archive 'CCDC 2540677'
loop_
_audit_author_name
_audit_author_address
'Christoph Wolper'
;Universitaet Duisburg Essen
Germany
;
_audit_update_record             
;
2026-03-24 deposited with the CCDC.	2026-06-24 downloaded from the CCDC.
;


_audit_creation_method           SHELXL-2017/1
_shelx_SHELXL_version_number     2017/1
_chemical_name_systematic        ?
_chemical_name_common            ?
_chemical_melting_point          ?
_chemical_formula_moiety         ?
_chemical_formula_sum            'C51 H53 Bi2 Te'
_chemical_formula_weight         1211.49

loop_
_atom_type_symbol
_atom_type_description
_atom_type_scat_dispersion_real
_atom_type_scat_dispersion_imag
_atom_type_scat_source
C C 0.0181 0.0091 'International Tables Vol C Tables 4.2.6.8 and 6.1.1.4'
H H 0.0000 0.0000 'International Tables Vol C Tables 4.2.6.8 and 6.1.1.4'
Bi Bi -4.0111 8.9310 'International Tables Vol C Tables 4.2.6.8 and 6.1.1.4'
Te Te -0.1759 6.3531 'International Tables Vol C Tables 4.2.6.8 and 6.1.1.4'

_space_group_crystal_system      monoclinic
_space_group_IT_number           14
_space_group_name_H-M_alt        'P 21/c'
_space_group_name_Hall           '-P 2ybc'

_shelx_space_group_comment       
; 
The symmetry employed for this shelxl refinement is uniquely defined 
by the following loop, which should always be used as a source of 
symmetry information in preference to the above space-group names. 
They are only intended as comments. 
;

loop_
_space_group_symop_operation_xyz
'x, y, z'
'-x, y+1/2, -z+1/2'
'-x, -y, -z'
'x, -y-1/2, z-1/2'

_cell_length_a                   14.2932(7)
_cell_length_b                   19.3058(10)
_cell_length_c                   17.5967(9)
_cell_angle_alpha                90
_cell_angle_beta                 113.038(2)
_cell_angle_gamma                90
_cell_volume                     4468.4(4)
_cell_formula_units_Z            4
_cell_measurement_temperature    100(2)
_cell_measurement_reflns_used    9713
_cell_measurement_theta_min      3.36
_cell_measurement_theta_max      80.09

_exptl_crystal_description       needle
_exptl_crystal_colour            'reddish orange'
_exptl_crystal_density_meas      ?
_exptl_crystal_density_method    ?
_exptl_crystal_density_diffrn    1.801
_exptl_crystal_F_000             2308
_exptl_transmission_factor_min   ?
_exptl_transmission_factor_max   ?
_exptl_crystal_size_max          0.281
_exptl_crystal_size_mid          0.080
_exptl_crystal_size_min          0.037
_exptl_absorpt_coefficient_mu    20.564
_shelx_estimated_absorpt_T_min   0.069
_shelx_estimated_absorpt_T_max   0.517
_exptl_absorpt_correction_type   numerical
_exptl_absorpt_correction_T_min  0.02
_exptl_absorpt_correction_T_max  0.21
_exptl_absorpt_process_details   'SADABS, Blessing, Acta Cryst 1995 A51 33-38'
_exptl_absorpt_special_details   
;
 Crystal faces:

     H       K       L      d(mm)

   1.000   0.000  -1.000   0.09100
  -1.000   0.000   1.000   0.09900
   1.000  -1.000   0.000   0.02400
  -1.000   1.000   0.000   0.01300
   0.000  -1.000   0.000   0.02100
   0.000   1.000   0.000   0.04000
   0.000  -1.000  -1.000   0.08800
   0.000   1.000   1.000   0.12500
  -1.000  -1.000   0.000   0.00800
   0.000   0.000   1.000   0.13200
   0.000   0.000  -1.000   0.10100
   1.000   0.000   0.000   0.01800
  -1.000   0.000   0.000   0.00400
;
_diffrn_ambient_temperature      100(2)
_diffrn_radiation_wavelength     1.54178
_diffrn_radiation_type           CuK\a
_diffrn_source                   'micro-focus sealed tube'
_diffrn_source_type              'INCOATEC I\mS 3.0'
_diffrn_radiation_monochromator  'multilayer mirror'
_diffrn_measurement_device_type  'Bruker D8 Venture (Photon II detector)'
_diffrn_measurement_method       'Data collection strategy APEX 3/Queen'
_diffrn_detector_area_resol_mean 7.3910
_diffrn_reflns_number            183595
_diffrn_reflns_av_unetI/netI     0.0203
_diffrn_reflns_av_R_equivalents  0.0665
_diffrn_reflns_limit_h_min       -18
_diffrn_reflns_limit_h_max       18
_diffrn_reflns_limit_k_min       -24
_diffrn_reflns_limit_k_max       24
_diffrn_reflns_limit_l_min       -22
_diffrn_reflns_limit_l_max       19
_diffrn_reflns_theta_min         3.360
_diffrn_reflns_theta_max         80.740
_diffrn_reflns_theta_full        67.679
_diffrn_measured_fraction_theta_max 0.993
_diffrn_measured_fraction_theta_full 1.000
_diffrn_reflns_Laue_measured_fraction_max 0.993
_diffrn_reflns_Laue_measured_fraction_full 1.000
_diffrn_reflns_point_group_measured_fraction_max 0.993
_diffrn_reflns_point_group_measured_fraction_full 1.000
_reflns_number_total             9762
_reflns_number_gt                9066
_reflns_threshold_expression     'I > 2\s(I)'
_reflns_Friedel_coverage         0.000
_reflns_Friedel_fraction_max     .
_reflns_Friedel_fraction_full    .

_reflns_special_details          
; 
 Reflections were merged by SHELXL according to the crystal 
 class for the calculation of statistics and refinement. 
  
 _reflns_Friedel_fraction is defined as the number of unique 
 Friedel pairs measured divided by the number that would be 
 possible theoretically, ignoring centric projections and 
 systematic absences. 
;

_computing_data_collection       'Bruker APEX3(v2017.3-0)'
_computing_cell_refinement       'Bruker APEX3(v2017.3-0)'
_computing_data_reduction        'Bruker APEX3(v2017.3-0)'
_computing_structure_solution    'Bruker APEX3(v2017.3-0)'
_computing_structure_refinement  'SHELXL-2017/1 (Sheldrick, 2017)'
_computing_molecular_graphics    'ORTEP/PLATON (Spek)'
_computing_publication_material  'BRUKER AXS SHELXTL (c) 2008 / Vers. 2008/4'
_refine_special_details          
;
 Treatment of hydrogen atoms:    
 Riding model on idealized geometries 
 with the 1.2 fold isotropic displacement 
 parameters of the equivalent Uij of the 
 corresponding carbon atom.
 The methyl groups are idealized with
 tetrahedral angles in a combined 
 rotating and rigid group refinement
 with the 1.5 fold isotropic displacement
 parameters of the equivalent Uij of the 
 corresponding carbon atom.
;
_refine_ls_structure_factor_coef Fsqd
_refine_ls_matrix_type           full
_refine_ls_weighting_scheme      calc
_refine_ls_weighting_details     
'w=1/[\s^2^(Fo^2^)+(0.0243P)^2^+11.5129P] where P=(Fo^2^+2Fc^2^)/3'
_atom_sites_solution_primary     direct
_atom_sites_solution_secondary   difmap
_atom_sites_solution_hydrogens   geom
_refine_ls_hydrogen_treatment    constr
_refine_ls_extinction_method     none
_refine_ls_extinction_coef       .
_refine_ls_number_reflns         9762
_refine_ls_number_parameters     499
_refine_ls_number_restraints     0
_refine_ls_R_factor_all          0.0246
_refine_ls_R_factor_gt           0.0220
_refine_ls_wR_factor_ref         0.0560
_refine_ls_wR_factor_gt          0.0540
_refine_ls_goodness_of_fit_ref   1.035
_refine_ls_restrained_S_all      1.035
_refine_ls_shift/su_max          0.004
_refine_ls_shift/su_mean         0.000

loop_
_atom_site_label
_atom_site_type_symbol
_atom_site_fract_x
_atom_site_fract_y
_atom_site_fract_z
_atom_site_U_iso_or_equiv
_atom_site_adp_type
_atom_site_occupancy
_atom_site_site_symmetry_order
_atom_site_calc_flag
_atom_site_refinement_flags_posn
_atom_site_refinement_flags_adp
_atom_site_refinement_flags_occupancy
_atom_site_disorder_assembly
_atom_site_disorder_group
Bi1 Bi 0.24275(2) 0.72087(2) 0.76738(2) 0.02265(4) Uani 1 1 d . . . . .
Bi2 Bi 0.45197(2) 0.74165(2) 0.77255(2) 0.02458(4) Uani 1 1 d . . . . .
Te1 Te 0.29955(2) 0.67146(2) 0.63721(2) 0.03057(5) Uani 1 1 d . . . . .
C1 C 0.1739(2) 0.82576(16) 0.7110(2) 0.0230(6) Uani 1 1 d . . . . .
C2 C 0.2256(3) 0.88937(17) 0.7223(2) 0.0252(6) Uani 1 1 d . . . . .
C3 C 0.1730(3) 0.94759(17) 0.6777(2) 0.0305(7) Uani 1 1 d . . . . .
H3 H 0.207775 0.990429 0.683203 0.037 Uiso 1 1 calc R U . . .
C4 C 0.0709(3) 0.94311(18) 0.6259(2) 0.0322(7) Uani 1 1 d . . . . .
H4 H 0.036693 0.982530 0.595344 0.039 Uiso 1 1 calc R U . . .
C5 C 0.0188(3) 0.88132(19) 0.6187(2) 0.0301(7) Uani 1 1 d . . . . .
H5 H -0.051550 0.878815 0.584369 0.036 Uiso 1 1 calc R U . . .
C6 C 0.0692(3) 0.82311(17) 0.6616(2) 0.0259(6) Uani 1 1 d . . . . .
C7 C 0.3327(3) 0.89968(16) 0.7829(2) 0.0252(6) Uani 1 1 d . . . . .
C8 C 0.3542(3) 0.90002(17) 0.8681(2) 0.0267(7) Uani 1 1 d . . . . .
C9 C 0.4530(3) 0.91430(18) 0.9236(2) 0.0314(7) Uani 1 1 d . . . . .
H9 H 0.467409 0.914265 0.981083 0.038 Uiso 1 1 calc R U . . .
C10 C 0.5313(3) 0.92863(18) 0.8974(2) 0.0325(7) Uani 1 1 d . . . . .
C11 C 0.5093(3) 0.92673(18) 0.8132(2) 0.0312(7) Uani 1 1 d . . . . .
H11 H 0.562103 0.935217 0.794380 0.037 Uiso 1 1 calc R U . . .
C12 C 0.4113(3) 0.91263(16) 0.7554(2) 0.0270(7) Uani 1 1 d . . . . .
C13 C 0.2738(3) 0.8845(2) 0.9012(2) 0.0334(8) Uani 1 1 d . . . . .
H13A H 0.209418 0.905921 0.865433 0.050 Uiso 1 1 calc R U . . .
H13B H 0.294960 0.903327 0.957234 0.050 Uiso 1 1 calc R U . . .
H13C H 0.264764 0.834295 0.902630 0.050 Uiso 1 1 calc R U . . .
C14 C 0.6367(3) 0.9462(2) 0.9594(3) 0.0432(9) Uani 1 1 d . . . . .
H14A H 0.675838 0.967875 0.930914 0.065 Uiso 1 1 calc R U . . .
H14B H 0.671001 0.903677 0.986796 0.065 Uiso 1 1 calc R U . . .
H14C H 0.631449 0.978258 1.000710 0.065 Uiso 1 1 calc R U . . .
C15 C 0.3923(3) 0.9096(2) 0.6650(2) 0.0344(8) Uani 1 1 d . . . . .
H15A H 0.337872 0.876338 0.637088 0.052 Uiso 1 1 calc R U . . .
H15B H 0.454589 0.895042 0.658745 0.052 Uiso 1 1 calc R U . . .
H15C H 0.372115 0.955573 0.640289 0.052 Uiso 1 1 calc R U . . .
C16 C 0.0119(2) 0.75748(17) 0.6593(2) 0.0259(7) Uani 1 1 d . . . . .
C17 C -0.0131(3) 0.74071(19) 0.7273(2) 0.0281(7) Uani 1 1 d . . . . .
C18 C -0.0616(3) 0.67840(19) 0.7269(2) 0.0300(7) Uani 1 1 d . . . . .
H18 H -0.078483 0.667383 0.772563 0.036 Uiso 1 1 calc R U . . .
C19 C -0.0861(3) 0.63175(19) 0.6623(2) 0.0298(7) Uani 1 1 d . . . . .
C20 C -0.0629(3) 0.64952(18) 0.5951(2) 0.0286(7) Uani 1 1 d . . . . .
H20 H -0.079823 0.618250 0.549969 0.034 Uiso 1 1 calc R U . . .
C21 C -0.0154(2) 0.71202(18) 0.5920(2) 0.0265(7) Uani 1 1 d . . . . .
C22 C 0.0122(3) 0.7890(2) 0.8001(2) 0.0347(8) Uani 1 1 d . . . . .
H22A H 0.005474 0.837113 0.780898 0.052 Uiso 1 1 calc R U . . .
H22B H 0.082231 0.780691 0.839169 0.052 Uiso 1 1 calc R U . . .
H22C H -0.034530 0.780601 0.827620 0.052 Uiso 1 1 calc R U . . .
C23 C -0.1362(3) 0.5633(2) 0.6655(3) 0.0374(8) Uani 1 1 d . . . . .
H23A H -0.159755 0.541080 0.611095 0.056 Uiso 1 1 calc R U . . .
H23B H -0.194331 0.571449 0.680683 0.056 Uiso 1 1 calc R U . . .
H23C H -0.087025 0.533101 0.706595 0.056 Uiso 1 1 calc R U . . .
C24 C 0.0073(3) 0.72934(19) 0.5174(2) 0.0305(7) Uani 1 1 d . . . . .
H24A H -0.008947 0.689398 0.480123 0.046 Uiso 1 1 calc R U . . .
H24B H 0.079565 0.740751 0.535079 0.046 Uiso 1 1 calc R U . . .
H24C H -0.033906 0.769131 0.488638 0.046 Uiso 1 1 calc R U . . .
C25 C 0.5420(2) 0.65266(15) 0.85534(19) 0.0215(6) Uani 1 1 d . . . . .
C26 C 0.5152(2) 0.61161(16) 0.9093(2) 0.0234(6) Uani 1 1 d . . . . .
C27 C 0.5880(3) 0.56592(17) 0.9631(2) 0.0257(6) Uani 1 1 d . . . . .
H27 H 0.570146 0.537451 0.999328 0.031 Uiso 1 1 calc R U . . .
C28 C 0.6853(3) 0.56178(17) 0.9640(2) 0.0278(7) Uani 1 1 d . . . . .
H28 H 0.733762 0.531203 1.001277 0.033 Uiso 1 1 calc R U . . .
C29 C 0.7119(3) 0.60254(17) 0.9102(2) 0.0258(6) Uani 1 1 d . . . . .
H29 H 0.778350 0.599536 0.910428 0.031 Uiso 1 1 calc R U . . .
C30 C 0.6409(2) 0.64774(16) 0.8560(2) 0.0230(6) Uani 1 1 d . . . . .
C31 C 0.4117(2) 0.61271(16) 0.91261(19) 0.0224(6) Uani 1 1 d . . . . .
C32 C 0.3900(3) 0.66110(17) 0.9634(2) 0.0258(6) Uani 1 1 d . . . . .
C33 C 0.2950(3) 0.65933(18) 0.9684(2) 0.0292(7) Uani 1 1 d . . . . .
H33 H 0.280605 0.691886 1.002887 0.035 Uiso 1 1 calc R U . . .
C34 C 0.2209(3) 0.61166(18) 0.9248(2) 0.0280(7) Uani 1 1 d . . . . .
C35 C 0.2436(3) 0.56464(17) 0.8739(2) 0.0281(7) Uani 1 1 d . . . . .
H35 H 0.193625 0.531756 0.843292 0.034 Uiso 1 1 calc R U . . .
C36 C 0.3372(3) 0.56465(17) 0.8670(2) 0.0250(6) Uani 1 1 d . . . . .
C37 C 0.4672(3) 0.7142(2) 1.0123(2) 0.0345(8) Uani 1 1 d . . . . .
H37A H 0.482024 0.745282 0.974350 0.052 Uiso 1 1 calc R U . . .
H37B H 0.529857 0.690747 1.047973 0.052 Uiso 1 1 calc R U . . .
H37C H 0.440120 0.741096 1.046287 0.052 Uiso 1 1 calc R U . . .
C38 C 0.1198(3) 0.6096(2) 0.9329(3) 0.0381(8) Uani 1 1 d . . . . .
H38A H 0.094853 0.657014 0.932432 0.057 Uiso 1 1 calc R U . . .
H38B H 0.127873 0.587072 0.985041 0.057 Uiso 1 1 calc R U . . .
H38C H 0.070812 0.583556 0.886672 0.057 Uiso 1 1 calc R U . . .
C39 C 0.3583(3) 0.51256(18) 0.8115(2) 0.0309(7) Uani 1 1 d . . . . .
H39A H 0.296174 0.486346 0.780777 0.046 Uiso 1 1 calc R U . . .
H39B H 0.411816 0.480678 0.845112 0.046 Uiso 1 1 calc R U . . .
H39C H 0.380461 0.536895 0.772555 0.046 Uiso 1 1 calc R U . . .
C40 C 0.6713(2) 0.69117(17) 0.7988(2) 0.0231(6) Uani 1 1 d . . . . .
C41 C 0.7157(3) 0.75632(18) 0.8252(2) 0.0286(7) Uani 1 1 d . . . . .
C42 C 0.7407(3) 0.7972(2) 0.7705(3) 0.0344(8) Uani 1 1 d . . . . .
H42 H 0.770136 0.841516 0.787976 0.041 Uiso 1 1 calc R U . . .
C43 C 0.7236(3) 0.7747(2) 0.6911(3) 0.0362(8) Uani 1 1 d . . . . .
C44 C 0.6795(3) 0.7102(2) 0.6666(2) 0.0325(7) Uani 1 1 d . . . . .
H44 H 0.667096 0.694499 0.612350 0.039 Uiso 1 1 calc R U . . .
C45 C 0.6528(3) 0.66773(18) 0.7184(2) 0.0278(7) Uani 1 1 d . . . . .
C46 C 0.7338(3) 0.7830(2) 0.9103(3) 0.0383(9) Uani 1 1 d . . . . .
H46A H 0.769765 0.827405 0.919211 0.057 Uiso 1 1 calc R U . . .
H46B H 0.775085 0.749511 0.951752 0.057 Uiso 1 1 calc R U . . .
H46C H 0.668494 0.789414 0.915362 0.057 Uiso 1 1 calc R U . . .
C47 C 0.7522(3) 0.8197(2) 0.6329(3) 0.0479(11) Uani 1 1 d . . . . .
H47A H 0.791160 0.792195 0.608602 0.072 Uiso 1 1 calc R U . . .
H47B H 0.793682 0.858751 0.663584 0.072 Uiso 1 1 calc R U . . .
H47C H 0.690384 0.837266 0.588874 0.072 Uiso 1 1 calc R U . . .
C48 C 0.6013(3) 0.59899(19) 0.6884(2) 0.0311(7) Uani 1 1 d . . . . .
H48A H 0.530137 0.601846 0.681906 0.047 Uiso 1 1 calc R U . . .
H48B H 0.636072 0.562868 0.728697 0.047 Uiso 1 1 calc R U . . .
H48C H 0.604330 0.587626 0.635120 0.047 Uiso 1 1 calc R U . . .
C1_1 C 0.0220(4) 0.4670(3) 0.5745(3) 0.0555(12) Uani 1 1 d . . . . .
H1_1 H 0.037020 0.443904 0.625553 0.067 Uiso 1 1 calc R U . . .
C2_1 C 0.0926(4) 0.5119(3) 0.5651(4) 0.0551(12) Uani 1 1 d . . . . .
H2_1 H 0.155679 0.520254 0.609829 0.066 Uiso 1 1 calc R U . . .
C3_1 C 0.0704(4) 0.5440(2) 0.4905(4) 0.0547(12) Uani 1 1 d . . . . .
H3_1 H 0.118826 0.574227 0.483456 0.066 Uiso 1 1 calc R U . . .

loop_
_atom_site_aniso_label
_atom_site_aniso_U_11
_atom_site_aniso_U_22
_atom_site_aniso_U_33
_atom_site_aniso_U_23
_atom_site_aniso_U_13
_atom_site_aniso_U_12
Bi1 0.02237(6) 0.02083(6) 0.02584(7) 0.00427(4) 0.01061(5) 0.00161(4)
Bi2 0.02168(7) 0.01993(6) 0.03211(7) 0.00538(4) 0.01050(5) 0.00138(4)
Te1 0.03286(12) 0.03165(11) 0.02607(11) -0.00150(8) 0.01030(9) 0.00413(9)
C1 0.0256(16) 0.0211(14) 0.0248(15) 0.0036(11) 0.0126(13) 0.0052(12)
C2 0.0297(17) 0.0218(15) 0.0261(15) 0.0011(12) 0.0132(13) 0.0022(13)
C3 0.0382(19) 0.0198(15) 0.0340(18) 0.0005(13) 0.0144(15) 0.0020(13)
C4 0.0382(19) 0.0257(16) 0.0328(18) 0.0073(14) 0.0138(15) 0.0108(14)
C5 0.0298(17) 0.0339(18) 0.0248(16) 0.0031(13) 0.0087(14) 0.0070(14)
C6 0.0253(16) 0.0282(16) 0.0253(16) 0.0021(12) 0.0112(13) 0.0037(13)
C7 0.0301(17) 0.0188(14) 0.0267(16) 0.0005(12) 0.0111(13) -0.0007(12)
C8 0.0323(17) 0.0198(15) 0.0294(17) -0.0011(12) 0.0137(14) 0.0002(12)
C9 0.0350(19) 0.0279(17) 0.0302(17) -0.0044(13) 0.0115(15) -0.0009(14)
C10 0.0327(18) 0.0244(16) 0.0384(19) -0.0047(14) 0.0116(15) -0.0029(14)
C11 0.0334(18) 0.0242(16) 0.0386(19) -0.0009(14) 0.0170(15) -0.0038(14)
C12 0.0332(18) 0.0175(14) 0.0323(17) 0.0019(12) 0.0148(14) 0.0003(12)
C13 0.039(2) 0.0355(19) 0.0292(17) -0.0038(14) 0.0168(15) -0.0031(15)
C14 0.031(2) 0.044(2) 0.050(2) -0.0158(18) 0.0105(18) -0.0044(17)
C15 0.041(2) 0.0340(19) 0.0327(18) 0.0050(15) 0.0191(16) -0.0002(15)
C16 0.0203(15) 0.0276(16) 0.0293(17) 0.0054(13) 0.0091(13) 0.0043(12)
C17 0.0252(16) 0.0351(18) 0.0263(17) 0.0035(13) 0.0124(14) 0.0042(13)
C18 0.0243(16) 0.0374(19) 0.0288(17) 0.0062(14) 0.0110(13) 0.0002(14)
C19 0.0215(15) 0.0338(18) 0.0331(17) 0.0057(14) 0.0098(13) 0.0040(13)
C20 0.0253(16) 0.0307(17) 0.0287(17) 0.0041(13) 0.0093(13) 0.0028(13)
C21 0.0219(15) 0.0320(17) 0.0226(15) 0.0025(13) 0.0054(12) 0.0044(13)
C22 0.0319(18) 0.046(2) 0.0298(18) -0.0017(15) 0.0157(15) -0.0002(16)
C23 0.036(2) 0.037(2) 0.040(2) 0.0076(16) 0.0162(17) -0.0029(16)
C24 0.0314(18) 0.0334(18) 0.0285(17) 0.0015(14) 0.0137(15) -0.0028(14)
C25 0.0241(15) 0.0171(13) 0.0221(14) 0.0031(11) 0.0078(12) 0.0035(11)
C26 0.0248(15) 0.0212(14) 0.0236(15) -0.0034(12) 0.0089(12) -0.0004(12)
C27 0.0322(17) 0.0203(14) 0.0243(15) 0.0003(12) 0.0109(13) 0.0000(12)
C28 0.0290(17) 0.0230(15) 0.0280(16) 0.0016(13) 0.0075(13) 0.0052(13)
C29 0.0239(15) 0.0244(15) 0.0287(16) -0.0005(12) 0.0097(13) 0.0034(12)
C30 0.0220(15) 0.0207(14) 0.0240(15) -0.0023(12) 0.0063(12) -0.0005(12)
C31 0.0264(16) 0.0198(14) 0.0231(15) 0.0033(11) 0.0119(12) 0.0013(12)
C32 0.0282(16) 0.0265(16) 0.0239(15) -0.0011(12) 0.0114(13) 0.0008(13)
C33 0.0338(18) 0.0287(16) 0.0289(17) 0.0018(13) 0.0164(14) 0.0042(14)
C34 0.0278(16) 0.0300(17) 0.0301(17) 0.0084(13) 0.0156(14) 0.0033(13)
C35 0.0282(17) 0.0233(15) 0.0329(17) 0.0044(13) 0.0119(14) -0.0020(13)
C36 0.0302(16) 0.0212(15) 0.0251(15) 0.0023(12) 0.0122(13) -0.0004(12)
C37 0.0343(19) 0.0360(19) 0.0339(19) -0.0107(15) 0.0142(16) -0.0021(15)
C38 0.0321(19) 0.042(2) 0.047(2) 0.0064(17) 0.0222(17) 0.0018(16)
C39 0.0334(18) 0.0254(16) 0.0351(18) -0.0043(14) 0.0145(15) -0.0021(14)
C40 0.0160(13) 0.0245(15) 0.0282(16) 0.0017(12) 0.0081(12) 0.0021(11)
C41 0.0217(16) 0.0256(16) 0.0368(19) 0.0023(14) 0.0097(14) 0.0019(12)
C42 0.0248(17) 0.0271(17) 0.052(2) 0.0070(15) 0.0158(16) 0.0000(13)
C43 0.0235(17) 0.039(2) 0.048(2) 0.0189(17) 0.0165(16) 0.0076(14)
C44 0.0308(18) 0.0351(18) 0.0344(18) 0.0103(15) 0.0157(15) 0.0087(15)
C45 0.0240(16) 0.0274(16) 0.0318(17) 0.0036(13) 0.0108(13) 0.0042(13)
C46 0.0320(19) 0.0331(19) 0.046(2) -0.0100(16) 0.0108(17) -0.0061(15)
C47 0.037(2) 0.051(2) 0.060(3) 0.029(2) 0.024(2) 0.0050(18)
C48 0.0323(18) 0.0303(17) 0.0318(18) -0.0018(14) 0.0135(15) 0.0038(14)
C1_1 0.070(3) 0.043(2) 0.067(3) -0.003(2) 0.041(3) 0.004(2)
C2_1 0.047(3) 0.050(3) 0.069(3) -0.017(2) 0.023(2) -0.005(2)
C3_1 0.054(3) 0.040(2) 0.087(4) -0.014(2) 0.045(3) -0.012(2)

_geom_special_details            
; 
 All esds (except the esd in the dihedral angle between two l.s. planes) 
 are estimated using the full covariance matrix.  The cell esds are taken 
 into account individually in the estimation of esds in distances, angles 
 and torsion angles; correlations between esds in cell parameters are only 
 used when they are defined by crystal symmetry.  An approximate (isotropic) 
 treatment of cell esds is used for estimating esds involving l.s. planes. 
;

loop_
_geom_bond_atom_site_label_1
_geom_bond_atom_site_label_2
_geom_bond_distance
_geom_bond_site_symmetry_2
_geom_bond_publ_flag
Bi1 C1 2.300(3) . ?
Bi1 Te1 2.8760(3) . ?
Bi1 Bi2 2.9832(2) . ?
Bi2 C25 2.294(3) . ?
Bi2 Te1 2.8624(3) . ?
C1 C2 1.407(5) . ?
C1 C6 1.407(5) . ?
C2 C3 1.408(5) . ?
C2 C7 1.498(5) . ?
C3 C4 1.388(5) . ?
C3 H3 0.9500 . ?
C4 C5 1.386(5) . ?
C4 H4 0.9500 . ?
C5 C6 1.388(5) . ?
C5 H5 0.9500 . ?
C6 C16 1.500(5) . ?
C7 C8 1.407(5) . ?
C7 C12 1.408(5) . ?
C8 C9 1.394(5) . ?
C8 C13 1.509(5) . ?
C9 C10 1.395(5) . ?
C9 H9 0.9500 . ?
C10 C11 1.389(5) . ?
C10 C14 1.513(5) . ?
C11 C12 1.398(5) . ?
C11 H11 0.9500 . ?
C12 C15 1.508(5) . ?
C13 H13A 0.9800 . ?
C13 H13B 0.9800 . ?
C13 H13C 0.9800 . ?
C14 H14A 0.9800 . ?
C14 H14B 0.9800 . ?
C14 H14C 0.9800 . ?
C15 H15A 0.9800 . ?
C15 H15B 0.9800 . ?
C15 H15C 0.9800 . ?
C16 C21 1.401(5) . ?
C16 C17 1.413(5) . ?
C17 C18 1.387(5) . ?
C17 C22 1.510(5) . ?
C18 C19 1.383(5) . ?
C18 H18 0.9500 . ?
C19 C20 1.392(5) . ?
C19 C23 1.514(5) . ?
C20 C21 1.396(5) . ?
C20 H20 0.9500 . ?
C21 C24 1.508(5) . ?
C22 H22A 0.9800 . ?
C22 H22B 0.9800 . ?
C22 H22C 0.9800 . ?
C23 H23A 0.9800 . ?
C23 H23B 0.9800 . ?
C23 H23C 0.9800 . ?
C24 H24A 0.9800 . ?
C24 H24B 0.9800 . ?
C24 H24C 0.9800 . ?
C25 C26 1.400(4) . ?
C25 C30 1.412(4) . ?
C26 C27 1.409(5) . ?
C26 C31 1.503(4) . ?
C27 C28 1.386(5) . ?
C27 H27 0.9500 . ?
C28 C29 1.394(5) . ?
C28 H28 0.9500 . ?
C29 C30 1.394(4) . ?
C29 H29 0.9500 . ?
C30 C40 1.501(4) . ?
C31 C36 1.404(5) . ?
C31 C32 1.408(4) . ?
C32 C33 1.396(5) . ?
C32 C37 1.505(5) . ?
C33 C34 1.386(5) . ?
C33 H33 0.9500 . ?
C34 C35 1.399(5) . ?
C34 C38 1.508(5) . ?
C35 C36 1.391(5) . ?
C35 H35 0.9500 . ?
C36 C39 1.512(5) . ?
C37 H37A 0.9800 . ?
C37 H37B 0.9800 . ?
C37 H37C 0.9800 . ?
C38 H38A 0.9800 . ?
C38 H38B 0.9800 . ?
C38 H38C 0.9800 . ?
C39 H39A 0.9800 . ?
C39 H39B 0.9800 . ?
C39 H39C 0.9800 . ?
C40 C41 1.403(5) . ?
C40 C45 1.408(5) . ?
C41 C42 1.395(5) . ?
C41 C46 1.507(5) . ?
C42 C43 1.391(6) . ?
C42 H42 0.9500 . ?
C43 C44 1.386(6) . ?
C43 C47 1.517(5) . ?
C44 C45 1.385(5) . ?
C44 H44 0.9500 . ?
C45 C48 1.509(5) . ?
C46 H46A 0.9800 . ?
C46 H46B 0.9800 . ?
C46 H46C 0.9800 . ?
C47 H47A 0.9800 . ?
C47 H47B 0.9800 . ?
C47 H47C 0.9800 . ?
C48 H48A 0.9800 . ?
C48 H48B 0.9800 . ?
C48 H48C 0.9800 . ?
C1_1 C3_1 1.383(8) 3_566 ?
C1_1 C2_1 1.389(7) . ?
C1_1 H1_1 0.9500 . ?
C2_1 C3_1 1.371(8) . ?
C2_1 H2_1 0.9500 . ?
C3_1 H3_1 0.9500 . ?

loop_
_geom_angle_atom_site_label_1
_geom_angle_atom_site_label_2
_geom_angle_atom_site_label_3
_geom_angle
_geom_angle_site_symmetry_1
_geom_angle_site_symmetry_3
_geom_angle_publ_flag
C1 Bi1 Te1 98.94(8) . . ?
C1 Bi1 Bi2 98.61(8) . . ?
Te1 Bi1 Bi2 58.454(6) . . ?
C25 Bi2 Te1 103.24(8) . . ?
C25 Bi2 Bi1 103.01(8) . . ?
Te1 Bi2 Bi1 58.900(6) . . ?
Bi2 Te1 Bi1 62.646(6) . . ?
C2 C1 C6 119.5(3) . . ?
C2 C1 Bi1 126.5(2) . . ?
C6 C1 Bi1 114.0(2) . . ?
C1 C2 C3 118.8(3) . . ?
C1 C2 C7 123.4(3) . . ?
C3 C2 C7 117.7(3) . . ?
C4 C3 C2 120.7(3) . . ?
C4 C3 H3 119.6 . . ?
C2 C3 H3 119.6 . . ?
C5 C4 C3 120.2(3) . . ?
C5 C4 H4 119.9 . . ?
C3 C4 H4 119.9 . . ?
C4 C5 C6 120.1(3) . . ?
C4 C5 H5 120.0 . . ?
C6 C5 H5 120.0 . . ?
C5 C6 C1 120.4(3) . . ?
C5 C6 C16 120.5(3) . . ?
C1 C6 C16 119.0(3) . . ?
C8 C7 C12 119.6(3) . . ?
C8 C7 C2 119.7(3) . . ?
C12 C7 C2 120.6(3) . . ?
C9 C8 C7 119.1(3) . . ?
C9 C8 C13 118.9(3) . . ?
C7 C8 C13 122.0(3) . . ?
C8 C9 C10 122.0(3) . . ?
C8 C9 H9 119.0 . . ?
C10 C9 H9 119.0 . . ?
C11 C10 C9 118.1(3) . . ?
C11 C10 C14 121.4(4) . . ?
C9 C10 C14 120.4(4) . . ?
C10 C11 C12 121.6(3) . . ?
C10 C11 H11 119.2 . . ?
C12 C11 H11 119.2 . . ?
C11 C12 C7 119.5(3) . . ?
C11 C12 C15 119.3(3) . . ?
C7 C12 C15 121.2(3) . . ?
C8 C13 H13A 109.5 . . ?
C8 C13 H13B 109.5 . . ?
H13A C13 H13B 109.5 . . ?
C8 C13 H13C 109.5 . . ?
H13A C13 H13C 109.5 . . ?
H13B C13 H13C 109.5 . . ?
C10 C14 H14A 109.5 . . ?
C10 C14 H14B 109.5 . . ?
H14A C14 H14B 109.5 . . ?
C10 C14 H14C 109.5 . . ?
H14A C14 H14C 109.5 . . ?
H14B C14 H14C 109.5 . . ?
C12 C15 H15A 109.5 . . ?
C12 C15 H15B 109.5 . . ?
H15A C15 H15B 109.5 . . ?
C12 C15 H15C 109.5 . . ?
H15A C15 H15C 109.5 . . ?
H15B C15 H15C 109.5 . . ?
C21 C16 C17 119.5(3) . . ?
C21 C16 C6 121.4(3) . . ?
C17 C16 C6 119.1(3) . . ?
C18 C17 C16 119.1(3) . . ?
C18 C17 C22 119.6(3) . . ?
C16 C17 C22 121.4(3) . . ?
C19 C18 C17 122.3(3) . . ?
C19 C18 H18 118.8 . . ?
C17 C18 H18 118.8 . . ?
C18 C19 C20 118.0(3) . . ?
C18 C19 C23 120.7(3) . . ?
C20 C19 C23 121.3(3) . . ?
C19 C20 C21 121.8(3) . . ?
C19 C20 H20 119.1 . . ?
C21 C20 H20 119.1 . . ?
C20 C21 C16 119.2(3) . . ?
C20 C21 C24 119.9(3) . . ?
C16 C21 C24 120.8(3) . . ?
C17 C22 H22A 109.5 . . ?
C17 C22 H22B 109.5 . . ?
H22A C22 H22B 109.5 . . ?
C17 C22 H22C 109.5 . . ?
H22A C22 H22C 109.5 . . ?
H22B C22 H22C 109.5 . . ?
C19 C23 H23A 109.5 . . ?
C19 C23 H23B 109.5 . . ?
H23A C23 H23B 109.5 . . ?
C19 C23 H23C 109.5 . . ?
H23A C23 H23C 109.5 . . ?
H23B C23 H23C 109.5 . . ?
C21 C24 H24A 109.5 . . ?
C21 C24 H24B 109.5 . . ?
H24A C24 H24B 109.5 . . ?
C21 C24 H24C 109.5 . . ?
H24A C24 H24C 109.5 . . ?
H24B C24 H24C 109.5 . . ?
C26 C25 C30 119.6(3) . . ?
C26 C25 Bi2 128.4(2) . . ?
C30 C25 Bi2 111.5(2) . . ?
C25 C26 C27 118.9(3) . . ?
C25 C26 C31 123.5(3) . . ?
C27 C26 C31 117.5(3) . . ?
C28 C27 C26 121.2(3) . . ?
C28 C27 H27 119.4 . . ?
C26 C27 H27 119.4 . . ?
C27 C28 C29 119.9(3) . . ?
C27 C28 H28 120.1 . . ?
C29 C28 H28 120.1 . . ?
C28 C29 C30 119.9(3) . . ?
C28 C29 H29 120.0 . . ?
C30 C29 H29 120.0 . . ?
C29 C30 C25 120.5(3) . . ?
C29 C30 C40 118.9(3) . . ?
C25 C30 C40 120.6(3) . . ?
C36 C31 C32 119.7(3) . . ?
C36 C31 C26 120.4(3) . . ?
C32 C31 C26 119.9(3) . . ?
C33 C32 C31 119.0(3) . . ?
C33 C32 C37 119.6(3) . . ?
C31 C32 C37 121.3(3) . . ?
C34 C33 C32 122.2(3) . . ?
C34 C33 H33 118.9 . . ?
C32 C33 H33 118.9 . . ?
C33 C34 C35 117.8(3) . . ?
C33 C34 C38 121.2(3) . . ?
C35 C34 C38 121.0(3) . . ?
C36 C35 C34 121.9(3) . . ?
C36 C35 H35 119.1 . . ?
C34 C35 H35 119.1 . . ?
C35 C36 C31 119.4(3) . . ?
C35 C36 C39 119.9(3) . . ?
C31 C36 C39 120.7(3) . . ?
C32 C37 H37A 109.5 . . ?
C32 C37 H37B 109.5 . . ?
H37A C37 H37B 109.5 . . ?
C32 C37 H37C 109.5 . . ?
H37A C37 H37C 109.5 . . ?
H37B C37 H37C 109.5 . . ?
C34 C38 H38A 109.5 . . ?
C34 C38 H38B 109.5 . . ?
H38A C38 H38B 109.5 . . ?
C34 C38 H38C 109.5 . . ?
H38A C38 H38C 109.5 . . ?
H38B C38 H38C 109.5 . . ?
C36 C39 H39A 109.5 . . ?
C36 C39 H39B 109.5 . . ?
H39A C39 H39B 109.5 . . ?
C36 C39 H39C 109.5 . . ?
H39A C39 H39C 109.5 . . ?
H39B C39 H39C 109.5 . . ?
C41 C40 C45 120.3(3) . . ?
C41 C40 C30 119.3(3) . . ?
C45 C40 C30 120.3(3) . . ?
C42 C41 C40 118.8(3) . . ?
C42 C41 C46 120.1(3) . . ?
C40 C41 C46 121.1(3) . . ?
C43 C42 C41 121.7(4) . . ?
C43 C42 H42 119.2 . . ?
C41 C42 H42 119.2 . . ?
C44 C43 C42 118.2(3) . . ?
C44 C43 C47 121.0(4) . . ?
C42 C43 C47 120.8(4) . . ?
C45 C44 C43 122.4(4) . . ?
C45 C44 H44 118.8 . . ?
C43 C44 H44 118.8 . . ?
C44 C45 C40 118.6(3) . . ?
C44 C45 C48 120.8(3) . . ?
C40 C45 C48 120.5(3) . . ?
C41 C46 H46A 109.5 . . ?
C41 C46 H46B 109.5 . . ?
H46A C46 H46B 109.5 . . ?
C41 C46 H46C 109.5 . . ?
H46A C46 H46C 109.5 . . ?
H46B C46 H46C 109.5 . . ?
C43 C47 H47A 109.5 . . ?
C43 C47 H47B 109.5 . . ?
H47A C47 H47B 109.5 . . ?
C43 C47 H47C 109.5 . . ?
H47A C47 H47C 109.5 . . ?
H47B C47 H47C 109.5 . . ?
C45 C48 H48A 109.5 . . ?
C45 C48 H48B 109.5 . . ?
H48A C48 H48B 109.5 . . ?
C45 C48 H48C 109.5 . . ?
H48A C48 H48C 109.5 . . ?
H48B C48 H48C 109.5 . . ?
C3_1 C1_1 C2_1 120.1(5) 3_566 . ?
C3_1 C1_1 H1_1 120.0 3_566 . ?
C2_1 C1_1 H1_1 120.0 . . ?
C3_1 C2_1 C1_1 119.2(5) . . ?
C3_1 C2_1 H2_1 120.4 . . ?
C1_1 C2_1 H2_1 120.4 . . ?
C2_1 C3_1 C1_1 120.7(5) . 3_566 ?
C2_1 C3_1 H3_1 119.7 . . ?
C1_1 C3_1 H3_1 119.7 3_566 . ?

_refine_diff_density_max         0.774
_refine_diff_density_min         -1.236
_refine_diff_density_rms         0.112

_shelx_res_file                  
; 
TITL cvh_304m in P2(1)/c 
    cvh_304m.res 
    created by SHELXL-2017/1 at 13:53:05 on 14-Aug-2025 
CELL 1.54178  14.29320  19.30580  17.59670  90.0000 113.0380  90.0000 
ZERR    4.00   0.00070   0.00100   0.00090   0.0000   0.0020   0.0000 
LATT  1 
SYMM -X, 0.5+Y, 0.5-Z 
SFAC C H Bi Te 
UNIT 204 212 8 4 
LIST 4 ! automatically inserted. Change 6 to 4 for CHECKCIF!! 
TEMP -173.150 
SIZE 0.037 0.08 0.281 
L.S. 16 
BOND $H 
ACTA 
FMAP 2 
PLAN 20 
WGHT    0.024300   11.512900 
FVAR       0.04477 
BI1   3    0.242746    0.720870    0.767383    11.00000    0.02237    0.02083 = 
         0.02584    0.00427    0.01061    0.00161 
BI2   3    0.451968    0.741651    0.772550    11.00000    0.02168    0.01993 = 
         0.03211    0.00538    0.01050    0.00138 
TE1   4    0.299546    0.671462    0.637212    11.00000    0.03286    0.03165 = 
         0.02607   -0.00150    0.01030    0.00413 
C1    1    0.173865    0.825764    0.711041    11.00000    0.02561    0.02107 = 
         0.02477    0.00362    0.01259    0.00520 
C2    1    0.225646    0.889372    0.722297    11.00000    0.02969    0.02185 = 
         0.02612    0.00106    0.01317    0.00221 
C3    1    0.173022    0.947594    0.677748    11.00000    0.03817    0.01977 = 
         0.03398    0.00051    0.01444    0.00201 
AFIX  43 
H3    2    0.207775    0.990429    0.683203    11.00000   -1.20000 
AFIX   0 
C4    1    0.070933    0.943108    0.625948    11.00000    0.03817    0.02566 = 
         0.03279    0.00731    0.01379    0.01085 
AFIX  43 
H4    2    0.036693    0.982530    0.595344    11.00000   -1.20000 
AFIX   0 
C5    1    0.018775    0.881320    0.618717    11.00000    0.02976    0.03391 = 
         0.02483    0.00307    0.00873    0.00704 
AFIX  43 
H5    2   -0.051550    0.878815    0.584369    11.00000   -1.20000 
AFIX   0 
C6    1    0.069156    0.823106    0.661590    11.00000    0.02533    0.02822 = 
         0.02532    0.00209    0.01125    0.00374 
C7    1    0.332741    0.899676    0.782937    11.00000    0.03011    0.01881 = 
         0.02675    0.00053    0.01107   -0.00068 
C8    1    0.354204    0.900020    0.868073    11.00000    0.03231    0.01980 = 
         0.02943   -0.00113    0.01369    0.00022 
C9    1    0.452975    0.914297    0.923597    11.00000    0.03499    0.02787 = 
         0.03020   -0.00441    0.01151   -0.00087 
AFIX  43 
H9    2    0.467409    0.914265    0.981083    11.00000   -1.20000 
AFIX   0 
C10   1    0.531269    0.928628    0.897359    11.00000    0.03266    0.02440 = 
         0.03839   -0.00466    0.01160   -0.00290 
C11   1    0.509253    0.926727    0.813180    11.00000    0.03341    0.02419 = 
         0.03864   -0.00087    0.01701   -0.00375 
AFIX  43 
H11   2    0.562103    0.935217    0.794380    11.00000   -1.20000 
AFIX   0 
C12   1    0.411263    0.912633    0.755447    11.00000    0.03323    0.01748 = 
         0.03229    0.00187    0.01483    0.00030 
C13   1    0.273791    0.884534    0.901249    11.00000    0.03861    0.03553 = 
         0.02915   -0.00379    0.01677   -0.00308 
AFIX 137 
H13A  2    0.209418    0.905921    0.865433    11.00000   -1.50000 
H13B  2    0.294960    0.903327    0.957234    11.00000   -1.50000 
H13C  2    0.264764    0.834295    0.902630    11.00000   -1.50000 
AFIX   0 
C14   1    0.636671    0.946153    0.959409    11.00000    0.03098    0.04387 = 
         0.04978   -0.01577    0.01046   -0.00436 
AFIX 137 
H14A  2    0.675838    0.967875    0.930914    11.00000   -1.50000 
H14B  2    0.671001    0.903677    0.986796    11.00000   -1.50000 
H14C  2    0.631449    0.978258    1.000710    11.00000   -1.50000 
AFIX   0 
C15   1    0.392300    0.909634    0.664974    11.00000    0.04085    0.03396 = 
         0.03268    0.00499    0.01913   -0.00023 
AFIX 137 
H15A  2    0.337872    0.876338    0.637088    11.00000   -1.50000 
H15B  2    0.454589    0.895042    0.658745    11.00000   -1.50000 
H15C  2    0.372115    0.955573    0.640289    11.00000   -1.50000 
AFIX   0 
C16   1    0.011907    0.757483    0.659299    11.00000    0.02035    0.02760 = 
         0.02929    0.00540    0.00907    0.00435 
C17   1   -0.013070    0.740708    0.727281    11.00000    0.02515    0.03512 = 
         0.02626    0.00351    0.01242    0.00419 
C18   1   -0.061555    0.678405    0.726872    11.00000    0.02435    0.03739 = 
         0.02884    0.00620    0.01096    0.00024 
AFIX  43 
H18   2   -0.078483    0.667383    0.772563    11.00000   -1.20000 
AFIX   0 
C19   1   -0.086141    0.631751    0.662334    11.00000    0.02145    0.03382 = 
         0.03313    0.00568    0.00975    0.00395 
C20   1   -0.062896    0.649522    0.595066    11.00000    0.02528    0.03066 = 
         0.02875    0.00415    0.00935    0.00281 
AFIX  43 
H20   2   -0.079823    0.618250    0.549969    11.00000   -1.20000 
AFIX   0 
C21   1   -0.015405    0.712016    0.592041    11.00000    0.02193    0.03199 = 
         0.02259    0.00250    0.00539    0.00437 
C22   1    0.012249    0.789020    0.800138    11.00000    0.03192    0.04563 = 
         0.02978   -0.00167    0.01570   -0.00019 
AFIX 137 
H22A  2    0.005474    0.837113    0.780898    11.00000   -1.50000 
H22B  2    0.082231    0.780691    0.839169    11.00000   -1.50000 
H22C  2   -0.034530    0.780601    0.827620    11.00000   -1.50000 
AFIX   0 
C23   1   -0.136229    0.563311    0.665452    11.00000    0.03628    0.03652 = 
         0.04039    0.00762    0.01623   -0.00289 
AFIX 137 
H23A  2   -0.159755    0.541080    0.611095    11.00000   -1.50000 
H23B  2   -0.194331    0.571449    0.680683    11.00000   -1.50000 
H23C  2   -0.087025    0.533101    0.706595    11.00000   -1.50000 
AFIX   0 
C24   1    0.007316    0.729341    0.517439    11.00000    0.03139    0.03338 = 
         0.02852    0.00149    0.01374   -0.00275 
AFIX 137 
H24A  2   -0.008947    0.689398    0.480123    11.00000   -1.50000 
H24B  2    0.079565    0.740751    0.535079    11.00000   -1.50000 
H24C  2   -0.033906    0.769131    0.488638    11.00000   -1.50000 
AFIX   0 
C25   1    0.541983    0.652663    0.855340    11.00000    0.02414    0.01708 = 
         0.02208    0.00314    0.00781    0.00349 
C26   1    0.515233    0.611605    0.909302    11.00000    0.02480    0.02117 = 
         0.02360   -0.00336    0.00889   -0.00043 
C27   1    0.588042    0.565925    0.963067    11.00000    0.03222    0.02030 = 
         0.02433    0.00027    0.01094   -0.00005 
AFIX  43 
H27   2    0.570146    0.537451    0.999328    11.00000   -1.20000 
AFIX   0 
C28   1    0.685314    0.561777    0.964013    11.00000    0.02903    0.02302 = 
         0.02802    0.00159    0.00751    0.00522 
AFIX  43 
H28   2    0.733762    0.531203    1.001277    11.00000   -1.20000 
AFIX   0 
C29   1    0.711899    0.602542    0.910198    11.00000    0.02390    0.02437 = 
         0.02868   -0.00049    0.00969    0.00342 
AFIX  43 
H29   2    0.778350    0.599536    0.910428    11.00000   -1.20000 
AFIX   0 
C30   1    0.640850    0.647741    0.856024    11.00000    0.02197    0.02065 = 
         0.02404   -0.00230    0.00635   -0.00055 
C31   1    0.411717    0.612714    0.912607    11.00000    0.02636    0.01985 = 
         0.02313    0.00332    0.01190    0.00135 
C32   1    0.390046    0.661095    0.963383    11.00000    0.02820    0.02649 = 
         0.02386   -0.00109    0.01143    0.00081 
C33   1    0.294987    0.659335    0.968424    11.00000    0.03385    0.02866 = 
         0.02886    0.00185    0.01640    0.00421 
AFIX  43 
H33   2    0.280605    0.691886    1.002887    11.00000   -1.20000 
AFIX   0 
C34   1    0.220903    0.611657    0.924802    11.00000    0.02779    0.03000 = 
         0.03007    0.00843    0.01562    0.00331 
C35   1    0.243597    0.564635    0.873948    11.00000    0.02822    0.02327 = 
         0.03285    0.00436    0.01191   -0.00204 
AFIX  43 
H35   2    0.193625    0.531756    0.843292    11.00000   -1.20000 
AFIX   0 
C36   1    0.337219    0.564654    0.866997    11.00000    0.03017    0.02116 = 
         0.02506    0.00232    0.01219   -0.00041 
C37   1    0.467244    0.714185    1.012261    11.00000    0.03431    0.03602 = 
         0.03387   -0.01073    0.01421   -0.00215 
AFIX 137 
H37A  2    0.482024    0.745282    0.974350    11.00000   -1.50000 
H37B  2    0.529857    0.690747    1.047973    11.00000   -1.50000 
H37C  2    0.440120    0.741096    1.046287    11.00000   -1.50000 
AFIX   0 
C38   1    0.119755    0.609649    0.932950    11.00000    0.03207    0.04190 = 
         0.04651    0.00643    0.02216    0.00181 
AFIX 137 
H38A  2    0.094853    0.657014    0.932432    11.00000   -1.50000 
H38B  2    0.127873    0.587072    0.985041    11.00000   -1.50000 
H38C  2    0.070812    0.583556    0.886672    11.00000   -1.50000 
AFIX   0 
C39   1    0.358270    0.512560    0.811476    11.00000    0.03340    0.02536 = 
         0.03509   -0.00431    0.01451   -0.00210 
AFIX 137 
H39A  2    0.296174    0.486346    0.780777    11.00000   -1.50000 
H39B  2    0.411816    0.480678    0.845112    11.00000   -1.50000 
H39C  2    0.380461    0.536895    0.772555    11.00000   -1.50000 
AFIX   0 
C40   1    0.671347    0.691175    0.798768    11.00000    0.01595    0.02452 = 
         0.02818    0.00166    0.00808    0.00209 
C41   1    0.715667    0.756317    0.825223    11.00000    0.02167    0.02564 = 
         0.03682    0.00233    0.00970    0.00192 
C42   1    0.740679    0.797195    0.770529    11.00000    0.02476    0.02705 = 
         0.05216    0.00702    0.01585   -0.00002 
AFIX  43 
H42   2    0.770136    0.841516    0.787976    11.00000   -1.20000 
AFIX   0 
C43   1    0.723573    0.774693    0.691083    11.00000    0.02350    0.03914 = 
         0.04818    0.01886    0.01651    0.00755 
C44   1    0.679473    0.710174    0.666616    11.00000    0.03085    0.03508 = 
         0.03443    0.01031    0.01574    0.00866 
AFIX  43 
H44   2    0.667096    0.694499    0.612350    11.00000   -1.20000 
AFIX   0 
C45   1    0.652798    0.667735    0.718360    11.00000    0.02403    0.02743 = 
         0.03183    0.00358    0.01077    0.00425 
C46   1    0.733842    0.782994    0.910327    11.00000    0.03205    0.03308 = 
         0.04562   -0.01002    0.01083   -0.00614 
AFIX 137 
H46A  2    0.769765    0.827405    0.919211    11.00000   -1.50000 
H46B  2    0.775085    0.749511    0.951752    11.00000   -1.50000 
H46C  2    0.668494    0.789414    0.915362    11.00000   -1.50000 
AFIX   0 
C47   1    0.752235    0.819708    0.632888    11.00000    0.03663    0.05133 = 
         0.06047    0.02873    0.02401    0.00500 
AFIX 137 
H47A  2    0.791160    0.792195    0.608602    11.00000   -1.50000 
H47B  2    0.793682    0.858751    0.663584    11.00000   -1.50000 
H47C  2    0.690384    0.837266    0.588874    11.00000   -1.50000 
AFIX   0 
C48   1    0.601323    0.598995    0.688395    11.00000    0.03235    0.03026 = 
         0.03176   -0.00183    0.01355    0.00376 
AFIX 137 
H48A  2    0.530137    0.601846    0.681906    11.00000   -1.50000 
H48B  2    0.636072    0.562868    0.728697    11.00000   -1.50000 
H48C  2    0.604330    0.587626    0.635120    11.00000   -1.50000 
AFIX   0 
RESI 1 SOLV 
C1    1    0.021954    0.467027    0.574459    11.00000    0.07031    0.04260 = 
         0.06675   -0.00285    0.04090    0.00354 
AFIX  43 
H1    2    0.037020    0.443904    0.625553    11.00000   -1.20000 
AFIX   0 
C2    1    0.092627    0.511910    0.565096    11.00000    0.04719    0.04975 = 
         0.06869   -0.01749    0.02299   -0.00508 
AFIX  43 
H2    2    0.155679    0.520254    0.609829    11.00000   -1.20000 
AFIX   0 
C3    1    0.070358    0.544048    0.490539    11.00000    0.05385    0.03985 = 
         0.08673   -0.01363    0.04519   -0.01181 
AFIX  43 
H3    2    0.118826    0.574227    0.483456    11.00000   -1.20000 
RESI 0 
AFIX   0 
HKLF 4 
  
  
  
  
REM  cvh_304m in P2(1)/c 
REM R1 =  0.0220 for    9066 Fo > 4sig(Fo)  and  0.0246 for all    9762 data 
REM    499 parameters refined using      0 restraints 
  
END 
  
WGHT      0.0243     11.5124 
  
REM Highest difference peak  0.774,  deepest hole -1.236,  1-sigma level  0.112 
Q1    1   0.2712  0.7486  0.8125  11.00000  0.05    0.77 
Q2    1   0.3104  0.7232  0.7973  11.00000  0.05    0.75 
Q3    1   0.3876  0.7417  0.7395  11.00000  0.05    0.69 
Q4    1   0.3345  0.6421  0.6196  11.00000  0.05    0.66 
Q5    1   0.3711  0.6734  0.6686  11.00000  0.05    0.60 
Q6    1   0.2242  0.6785  0.5978  11.00000  0.05    0.56 
Q7    1   0.1733  0.7212  0.7373  11.00000  0.05    0.55 
Q8    1   0.0085  0.7222  0.6355  11.00000  0.05    0.55 
Q9    1   0.2304  0.6431  0.6103  11.00000  0.05    0.54 
Q10   1   0.4015  0.7459  0.7930  11.00000  0.05    0.54 
Q11   1   0.2088  0.7533  0.6412  11.00000  0.05    0.54 
Q12   1   0.1518  0.7488  0.6401  11.00000  0.05    0.53 
Q13   1   0.3555  0.7167  0.6438  11.00000  0.05    0.51 
Q14   1   0.3652  0.6472  0.7739  11.00000  0.05    0.51 
Q15   1   0.3576  0.8210  0.6808  11.00000  0.05    0.48 
Q16   1   0.2352  0.7150  0.6436  11.00000  0.05    0.46 
Q17   1   0.2922  0.7173  0.7465  11.00000  0.05    0.46 
Q18   1   0.1652  0.6383  0.6743  11.00000  0.05    0.44 
Q19   1   0.4634  0.6904  0.6657  11.00000  0.05    0.44 
Q20   1   0.5549  0.5924  0.9353  11.00000  0.05    0.44 
;
_shelx_res_checksum              84996
####################################################################### 
# 
# This file contains crystal structure data downloaded from the 
# Cambridge Structural Database (CSD) hosted by the Cambridge 
# Crystallographic Data Centre (CCDC).
# 
# Full information about CCDC data access policies and citation 
# guidelines are available at http://www.ccdc.cam.ac.uk/access/V1 
# 
# Audit and citation data items may have been added by the CCDC. 
# Please retain this information to preserve the provenance of 
# this file and to allow appropriate attribution of the data. 
# 
#######################################################################

data_cvh_asneu_npm

_database_code_depnum_ccdc_archive 'CCDC 2540654'
loop_
_audit_author_name
_audit_author_address
'Christoph Wolper'
;Universitaet Duisburg Essen
Germany
;
_audit_update_record             
;
2026-03-24 deposited with the CCDC.	2026-06-24 downloaded from the CCDC.
;

_vrf_PLAT230_cvh_asneu_npm       
;
PROBLEM: Hirshfeld Test Diff for    Te1      --As2      .       11.8 s.u.  
RESPONSE: The atom asignment was thoroughly checked. Hirshfeld tests may be 
unreliable when heavy atoms are involved.
;
_audit_creation_method           SHELXL-2017/1
_shelx_SHELXL_version_number     2017/1
_chemical_name_systematic        ?
_chemical_name_common            ?
_chemical_melting_point          ?
_chemical_formula_moiety         ?
_chemical_formula_sum            'C48 H50 As2 Te'
_chemical_formula_weight         904.32

loop_
_atom_type_symbol
_atom_type_description
_atom_type_scat_dispersion_real
_atom_type_scat_dispersion_imag
_atom_type_scat_source
C C 0.0181 0.0091 'International Tables Vol C Tables 4.2.6.8 and 6.1.1.4'
H H 0.0000 0.0000 'International Tables Vol C Tables 4.2.6.8 and 6.1.1.4'
As As -0.9300 1.0051 'International Tables Vol C Tables 4.2.6.8 and 6.1.1.4'
Te Te -0.1759 6.3531 'International Tables Vol C Tables 4.2.6.8 and 6.1.1.4'

_space_group_crystal_system      monoclinic
_space_group_IT_number           14
_space_group_name_H-M_alt        'P 21/n'
_space_group_name_Hall           '-P 2yn'

_shelx_space_group_comment       
; 
The symmetry employed for this shelxl refinement is uniquely defined 
by the following loop, which should always be used as a source of 
symmetry information in preference to the above space-group names. 
They are only intended as comments. 
;

loop_
_space_group_symop_operation_xyz
'x, y, z'
'-x+1/2, y+1/2, -z+1/2'
'-x, -y, -z'
'x-1/2, -y-1/2, z-1/2'

_cell_length_a                   12.9665(5)
_cell_length_b                   19.9151(7)
_cell_length_c                   16.8682(6)
_cell_angle_alpha                90
_cell_angle_beta                 111.0878(11)
_cell_angle_gamma                90
_cell_volume                     4064.1(3)
_cell_formula_units_Z            4
_cell_measurement_temperature    100(2)
_cell_measurement_reflns_used    9530
_cell_measurement_theta_min      3.58
_cell_measurement_theta_max      79.45

_exptl_crystal_description       tablet
_exptl_crystal_colour            yellow
_exptl_crystal_density_meas      ?
_exptl_crystal_density_method    ?
_exptl_crystal_density_diffrn    1.478
_exptl_crystal_F_000             1824
_exptl_transmission_factor_min   ?
_exptl_transmission_factor_max   ?
_exptl_crystal_size_max          0.193
_exptl_crystal_size_mid          0.131
_exptl_crystal_size_min          0.034
_exptl_absorpt_coefficient_mu    7.817
_shelx_estimated_absorpt_T_min   0.314
_shelx_estimated_absorpt_T_max   0.777
_exptl_absorpt_correction_type   multi-scan
_exptl_absorpt_correction_T_min  0.56
_exptl_absorpt_correction_T_max  0.75
_exptl_absorpt_process_details   'SADABS, Blessing, Acta Cryst 1995 A51 33-38'
_exptl_absorpt_special_details   ?
_diffrn_ambient_temperature      100(2)
_diffrn_radiation_wavelength     1.54178
_diffrn_radiation_type           CuK\a
_diffrn_source                   'micro-focus sealed tube'
_diffrn_source_type              'INCOATEC I\mS 3.0'
_diffrn_radiation_monochromator  'multilayer mirror'
_diffrn_measurement_device_type  'Bruker D8 Venture (Photon II detector)'
_diffrn_measurement_method       'Data collection strategy APEX 3/Queen'
_diffrn_detector_area_resol_mean 7.3910
_diffrn_reflns_number            159006
_diffrn_reflns_av_unetI/netI     0.0193
_diffrn_reflns_av_R_equivalents  0.0613
_diffrn_reflns_limit_h_min       -16
_diffrn_reflns_limit_h_max       16
_diffrn_reflns_limit_k_min       -25
_diffrn_reflns_limit_k_max       24
_diffrn_reflns_limit_l_min       -21
_diffrn_reflns_limit_l_max       21
_diffrn_reflns_theta_min         3.579
_diffrn_reflns_theta_max         79.575
_diffrn_reflns_theta_full        67.679
_diffrn_measured_fraction_theta_max 0.996
_diffrn_measured_fraction_theta_full 1.000
_diffrn_reflns_Laue_measured_fraction_max 0.996
_diffrn_reflns_Laue_measured_fraction_full 1.000
_diffrn_reflns_point_group_measured_fraction_max 0.996
_diffrn_reflns_point_group_measured_fraction_full 1.000
_reflns_number_total             8816
_reflns_number_gt                8446
_reflns_threshold_expression     'I > 2\s(I)'
_reflns_Friedel_coverage         0.000
_reflns_Friedel_fraction_max     .
_reflns_Friedel_fraction_full    .

_reflns_special_details          
; 
 Reflections were merged by SHELXL according to the crystal 
 class for the calculation of statistics and refinement. 
  
 _reflns_Friedel_fraction is defined as the number of unique 
 Friedel pairs measured divided by the number that would be 
 possible theoretically, ignoring centric projections and 
 systematic absences. 
;

_computing_data_collection       'Bruker APEX3(v2017.3-0)'
_computing_cell_refinement       'Bruker APEX3(v2017.3-0)'
_computing_data_reduction        'Bruker APEX3(v2017.3-0)'
_computing_structure_solution    'Bruker APEX3(v2017.3-0)'
_computing_structure_refinement  'SHELXL-2017/1 (Sheldrick, 2017)'
_computing_molecular_graphics    'ORTEP/PLATON (Spek)'
_computing_publication_material  'BRUKER AXS SHELXTL (c) 2008 / Vers. 2008/4'
_refine_special_details          
;
 Treatment of hydrogen atoms:    
 Riding model on idealized geometries 
 with the 1.2 fold isotropic displacement 
 parameters of the equivalent Uij of the 
 corresponding carbon atom.
 The methyl groups are idealized with
 tetrahedral angles in a combined 
 rotating and rigid group refinement
 with the 1.5 fold isotropic displacement
 parameters of the equivalent Uij of the 
 corresponding carbon atom.
;
_refine_ls_structure_factor_coef Fsqd
_refine_ls_matrix_type           full
_refine_ls_weighting_scheme      calc
_refine_ls_weighting_details     
'w=1/[\s^2^(Fo^2^)+(0.0405P)^2^+4.5943P] where P=(Fo^2^+2Fc^2^)/3'
_atom_sites_solution_primary     direct
_atom_sites_solution_secondary   difmap
_atom_sites_solution_hydrogens   geom
_refine_ls_hydrogen_treatment    constr
_refine_ls_extinction_method     none
_refine_ls_extinction_coef       .
_refine_ls_number_reflns         8816
_refine_ls_number_parameters     472
_refine_ls_number_restraints     0
_refine_ls_R_factor_all          0.0298
_refine_ls_R_factor_gt           0.0283
_refine_ls_wR_factor_ref         0.0777
_refine_ls_wR_factor_gt          0.0763
_refine_ls_goodness_of_fit_ref   1.049
_refine_ls_restrained_S_all      1.049
_refine_ls_shift/su_max          0.003
_refine_ls_shift/su_mean         0.000

loop_
_atom_site_label
_atom_site_type_symbol
_atom_site_fract_x
_atom_site_fract_y
_atom_site_fract_z
_atom_site_U_iso_or_equiv
_atom_site_adp_type
_atom_site_occupancy
_atom_site_site_symmetry_order
_atom_site_calc_flag
_atom_site_refinement_flags_posn
_atom_site_refinement_flags_adp
_atom_site_refinement_flags_occupancy
_atom_site_disorder_assembly
_atom_site_disorder_group
Te1 Te 0.92200(2) 0.17807(2) 0.02079(2) 0.03599(6) Uani 1 1 d . . . . .
As1 As 1.10555(2) 0.21583(2) 0.13615(2) 0.02010(6) Uani 1 1 d . . . . .
As2 As 0.93159(2) 0.24316(2) 0.15561(2) 0.02524(7) Uani 1 1 d . . . . .
C1 C 1.13470(17) 0.29870(10) 0.08109(13) 0.0196(4) Uani 1 1 d . . . . .
C2 C 1.11935(17) 0.36548(10) 0.10218(13) 0.0207(4) Uani 1 1 d . . . . .
C3 C 1.15453(19) 0.41809(11) 0.06311(15) 0.0254(4) Uani 1 1 d . . . . .
H3 H 1.144562 0.463171 0.077325 0.030 Uiso 1 1 calc R U . . .
C4 C 1.2038(2) 0.40548(11) 0.00389(15) 0.0271(4) Uani 1 1 d . . . . .
H4 H 1.226316 0.441753 -0.022696 0.033 Uiso 1 1 calc R U . . .
C5 C 1.22000(19) 0.33974(11) -0.01636(14) 0.0245(4) Uani 1 1 d . . . . .
H5 H 1.253645 0.331117 -0.056915 0.029 Uiso 1 1 calc R U . . .
C6 C 1.18716(17) 0.28624(10) 0.02251(13) 0.0206(4) Uani 1 1 d . . . . .
C7 C 1.07102(18) 0.38492(10) 0.16730(14) 0.0211(4) Uani 1 1 d . . . . .
C8 C 0.96171(18) 0.40841(10) 0.14218(14) 0.0236(4) Uani 1 1 d . . . . .
C9 C 0.92213(19) 0.43145(11) 0.20328(16) 0.0259(4) Uani 1 1 d . . . . .
H9 H 0.848284 0.447453 0.185971 0.031 Uiso 1 1 calc R U . . .
C10 C 0.9873(2) 0.43185(11) 0.28940(15) 0.0266(4) Uani 1 1 d . . . . .
C11 C 1.0948(2) 0.40703(11) 0.31347(15) 0.0262(4) Uani 1 1 d . . . . .
H11 H 1.139704 0.405814 0.372062 0.031 Uiso 1 1 calc R U . . .
C12 C 1.13792(18) 0.38396(11) 0.25391(14) 0.0232(4) Uani 1 1 d . . . . .
C13 C 0.8870(2) 0.40759(13) 0.04971(16) 0.0312(5) Uani 1 1 d . . . . .
H13A H 0.913234 0.440663 0.018258 0.047 Uiso 1 1 calc R U . . .
H13B H 0.811430 0.418789 0.044899 0.047 Uiso 1 1 calc R U . . .
H13C H 0.888051 0.362766 0.026014 0.047 Uiso 1 1 calc R U . . .
C14 C 0.9428(2) 0.45986(13) 0.35380(17) 0.0345(5) Uani 1 1 d . . . . .
H14A H 0.963522 0.507271 0.364161 0.052 Uiso 1 1 calc R U . . .
H14B H 0.973888 0.434691 0.407061 0.052 Uiso 1 1 calc R U . . .
H14C H 0.862078 0.455817 0.332002 0.052 Uiso 1 1 calc R U . . .
C15 C 1.25522(19) 0.35849(13) 0.28225(16) 0.0310(5) Uani 1 1 d . . . . .
H15A H 1.254759 0.309408 0.277958 0.046 Uiso 1 1 calc R U . . .
H15B H 1.295067 0.371874 0.341319 0.046 Uiso 1 1 calc R U . . .
H15C H 1.292029 0.377640 0.245875 0.046 Uiso 1 1 calc R U . . .
C16 C 1.21047(17) 0.21544(10) 0.00355(14) 0.0205(4) Uani 1 1 d . . . . .
C17 C 1.14285(18) 0.18389(11) -0.07192(14) 0.0224(4) Uani 1 1 d . . . . .
C18 C 1.16012(19) 0.11607(11) -0.08386(15) 0.0255(4) Uani 1 1 d . . . . .
H18 H 1.113275 0.094221 -0.133933 0.031 Uiso 1 1 calc R U . . .
C19 C 1.24419(19) 0.07960(11) -0.02430(15) 0.0259(4) Uani 1 1 d . . . . .
C20 C 1.31395(18) 0.11280(11) 0.04739(15) 0.0248(4) Uani 1 1 d . . . . .
H20 H 1.373505 0.088819 0.087233 0.030 Uiso 1 1 calc R U . . .
C21 C 1.29907(18) 0.18045(11) 0.06261(14) 0.0222(4) Uani 1 1 d . . . . .
C22 C 1.05332(19) 0.22164(12) -0.14006(15) 0.0272(4) Uani 1 1 d . . . . .
H22A H 1.087039 0.252963 -0.168453 0.041 Uiso 1 1 calc R U . . .
H22B H 1.008400 0.246732 -0.114271 0.041 Uiso 1 1 calc R U . . .
H22C H 1.006322 0.189762 -0.181739 0.041 Uiso 1 1 calc R U . . .
C23 C 1.2579(2) 0.00535(12) -0.03716(18) 0.0329(5) Uani 1 1 d . . . . .
H23A H 1.225685 -0.005310 -0.097868 0.049 Uiso 1 1 calc R U . . .
H23B H 1.220167 -0.020653 -0.006351 0.049 Uiso 1 1 calc R U . . .
H23C H 1.336694 -0.006048 -0.015579 0.049 Uiso 1 1 calc R U . . .
C24 C 1.37562(18) 0.21353(12) 0.14252(15) 0.0268(4) Uani 1 1 d . . . . .
H24A H 1.448456 0.192101 0.160127 0.040 Uiso 1 1 calc R U . . .
H24B H 1.345347 0.208667 0.187730 0.040 Uiso 1 1 calc R U . . .
H24C H 1.382813 0.261316 0.131647 0.040 Uiso 1 1 calc R U . . .
C25 C 0.90464(19) 0.16724(11) 0.22245(15) 0.0250(4) Uani 1 1 d . . . . .
C26 C 0.9779(2) 0.11614(12) 0.26641(16) 0.0294(5) Uani 1 1 d . . . . .
C27 C 0.9396(2) 0.06677(14) 0.3076(2) 0.0413(6) Uani 1 1 d . . . . .
H27 H 0.988486 0.032042 0.337295 0.050 Uiso 1 1 calc R U . . .
C28 C 0.8319(2) 0.06704(15) 0.3062(2) 0.0437(7) Uani 1 1 d . . . . .
H28 H 0.807150 0.032349 0.333697 0.052 Uiso 1 1 calc R U . . .
C29 C 0.7611(2) 0.11801(13) 0.26463(18) 0.0347(5) Uani 1 1 d . . . . .
H29 H 0.687509 0.118492 0.264007 0.042 Uiso 1 1 calc R U . . .
C30 C 0.7965(2) 0.16896(11) 0.22341(16) 0.0268(5) Uani 1 1 d . . . . .
C31 C 1.09673(19) 0.11234(11) 0.27508(15) 0.0268(5) Uani 1 1 d . . . . .
C32 C 1.1326(2) 0.06306(11) 0.23202(17) 0.0317(5) Uani 1 1 d . . . . .
C33 C 1.2449(2) 0.05759(12) 0.24538(18) 0.0321(5) Uani 1 1 d . . . . .
H33 H 1.268754 0.023994 0.215830 0.038 Uiso 1 1 calc R U . . .
C34 C 1.32280(19) 0.10011(12) 0.30092(16) 0.0283(5) Uani 1 1 d . . . . .
C35 C 1.28553(19) 0.14974(12) 0.34243(15) 0.0279(5) Uani 1 1 d . . . . .
H35 H 1.337508 0.179914 0.379463 0.034 Uiso 1 1 calc R U . . .
C36 C 1.1738(2) 0.15631(12) 0.33104(14) 0.0276(5) Uani 1 1 d . . . . .
C37 C 1.0529(2) 0.01451(14) 0.1723(2) 0.0462(7) Uani 1 1 d . . . . .
H37A H 0.986429 0.038665 0.137008 0.069 Uiso 1 1 calc R U . . .
H37B H 1.032606 -0.020166 0.205273 0.069 Uiso 1 1 calc R U . . .
H37C H 1.087919 -0.006562 0.135901 0.069 Uiso 1 1 calc R U . . .
C38 C 1.4445(2) 0.09130(13) 0.31727(19) 0.0355(5) Uani 1 1 d . . . . .
H38A H 1.453972 0.074420 0.265727 0.053 Uiso 1 1 calc R U . . .
H38B H 1.476352 0.059148 0.363666 0.053 Uiso 1 1 calc R U . . .
H38C H 1.482228 0.134628 0.333017 0.053 Uiso 1 1 calc R U . . .
C39 C 1.1387(2) 0.21054(15) 0.37874(17) 0.0372(6) Uani 1 1 d . . . . .
H39A H 1.108384 0.248692 0.340805 0.056 Uiso 1 1 calc R U . . .
H39B H 1.202826 0.225352 0.427369 0.056 Uiso 1 1 calc R U . . .
H39C H 1.082139 0.192728 0.398975 0.056 Uiso 1 1 calc R U . . .
C40 C 0.72110(19) 0.22649(11) 0.18454(16) 0.0255(4) Uani 1 1 d . . . . .
C41 C 0.63896(19) 0.22176(11) 0.10352(16) 0.0255(4) Uani 1 1 d . . . . .
C42 C 0.57328(19) 0.27754(12) 0.06910(16) 0.0282(5) Uani 1 1 d . . . . .
H42 H 0.517377 0.274197 0.014290 0.034 Uiso 1 1 calc R U . . .
C43 C 0.5876(2) 0.33797(12) 0.11301(19) 0.0322(5) Uani 1 1 d . . . . .
C44 C 0.6679(2) 0.34134(12) 0.19369(18) 0.0318(5) Uani 1 1 d . . . . .
H44 H 0.677288 0.382197 0.224566 0.038 Uiso 1 1 calc R U . . .
C45 C 0.73530(19) 0.28682(12) 0.23110(16) 0.0287(5) Uani 1 1 d . . . . .
C46 C 0.6209(2) 0.15741(12) 0.05285(17) 0.0311(5) Uani 1 1 d . . . . .
H46A H 0.572342 0.166176 -0.005905 0.047 Uiso 1 1 calc R U . . .
H46B H 0.586616 0.123928 0.078093 0.047 Uiso 1 1 calc R U . . .
H46C H 0.692162 0.140409 0.053508 0.047 Uiso 1 1 calc R U . . .
C47 C 0.5169(2) 0.39810(14) 0.0732(2) 0.0465(7) Uani 1 1 d . . . . .
H47A H 0.474280 0.388683 0.013271 0.070 Uiso 1 1 calc R U . . .
H47B H 0.564339 0.437249 0.077437 0.070 Uiso 1 1 calc R U . . .
H47C H 0.466080 0.407375 0.103086 0.070 Uiso 1 1 calc R U . . .
C48 C 0.8236(2) 0.29305(14) 0.31812(17) 0.0352(5) Uani 1 1 d . . . . .
H48A H 0.895783 0.298635 0.312567 0.053 Uiso 1 1 calc R U . . .
H48B H 0.824318 0.252409 0.351070 0.053 Uiso 1 1 calc R U . . .
H48C H 0.808091 0.332158 0.347294 0.053 Uiso 1 1 calc R U . . .

loop_
_atom_site_aniso_label
_atom_site_aniso_U_11
_atom_site_aniso_U_22
_atom_site_aniso_U_33
_atom_site_aniso_U_23
_atom_site_aniso_U_13
_atom_site_aniso_U_12
Te1 0.03629(10) 0.04513(11) 0.02611(9) -0.00344(6) 0.01069(7) -0.01883(7)
As1 0.01989(11) 0.01678(11) 0.02655(12) 0.00325(8) 0.01190(9) 0.00075(8)
As2 0.02442(12) 0.01900(12) 0.03858(14) 0.00656(9) 0.01894(11) 0.00232(8)
C1 0.0197(9) 0.0180(9) 0.0221(9) 0.0016(7) 0.0085(8) -0.0007(7)
C2 0.0223(9) 0.0183(9) 0.0219(9) 0.0018(7) 0.0084(8) 0.0005(7)
C3 0.0319(11) 0.0167(9) 0.0291(11) 0.0012(8) 0.0129(9) -0.0002(8)
C4 0.0342(11) 0.0206(10) 0.0312(11) 0.0046(9) 0.0175(9) -0.0035(9)
C5 0.0276(10) 0.0230(10) 0.0271(10) 0.0021(8) 0.0151(9) -0.0010(8)
C6 0.0207(9) 0.0185(10) 0.0233(10) 0.0001(7) 0.0089(8) -0.0010(7)
C7 0.0259(10) 0.0135(9) 0.0260(10) 0.0001(7) 0.0120(8) -0.0024(7)
C8 0.0280(10) 0.0141(9) 0.0284(11) 0.0019(8) 0.0099(9) 0.0004(8)
C9 0.0274(10) 0.0175(9) 0.0357(12) 0.0015(8) 0.0149(9) 0.0027(8)
C10 0.0348(12) 0.0183(10) 0.0322(11) -0.0020(8) 0.0190(10) -0.0023(8)
C11 0.0329(11) 0.0216(10) 0.0259(10) -0.0018(8) 0.0128(9) -0.0027(9)
C12 0.0256(10) 0.0192(9) 0.0257(10) 0.0005(8) 0.0101(8) -0.0015(8)
C13 0.0313(11) 0.0293(12) 0.0301(12) 0.0039(9) 0.0074(10) 0.0071(9)
C14 0.0436(14) 0.0283(12) 0.0400(13) -0.0054(10) 0.0250(11) 0.0001(10)
C15 0.0251(11) 0.0375(13) 0.0292(11) -0.0013(10) 0.0084(9) 0.0002(9)
C16 0.0224(9) 0.0187(9) 0.0249(10) 0.0009(8) 0.0141(8) -0.0005(7)
C17 0.0232(10) 0.0215(10) 0.0259(10) 0.0008(8) 0.0128(8) -0.0013(8)
C18 0.0280(10) 0.0216(10) 0.0293(11) -0.0036(8) 0.0135(9) -0.0051(8)
C19 0.0312(11) 0.0186(10) 0.0351(12) 0.0014(8) 0.0207(10) -0.0008(8)
C20 0.0245(10) 0.0231(10) 0.0309(11) 0.0040(8) 0.0150(9) 0.0043(8)
C21 0.0222(10) 0.0226(10) 0.0260(10) 0.0009(8) 0.0138(9) -0.0005(8)
C22 0.0268(11) 0.0275(11) 0.0269(11) 0.0000(9) 0.0091(9) 0.0012(9)
C23 0.0411(13) 0.0192(11) 0.0439(14) 0.0019(9) 0.0221(11) 0.0015(9)
C24 0.0224(10) 0.0296(11) 0.0281(11) 0.0002(9) 0.0088(9) 0.0010(8)
C25 0.0261(11) 0.0210(10) 0.0312(11) 0.0013(8) 0.0142(9) -0.0041(8)
C26 0.0283(11) 0.0264(11) 0.0351(12) 0.0069(9) 0.0135(9) -0.0038(9)
C27 0.0332(13) 0.0358(14) 0.0542(16) 0.0196(12) 0.0150(12) -0.0026(11)
C28 0.0386(14) 0.0407(15) 0.0552(17) 0.0204(13) 0.0211(13) -0.0100(12)
C29 0.0305(12) 0.0347(13) 0.0442(14) 0.0050(11) 0.0198(11) -0.0089(10)
C30 0.0283(11) 0.0239(11) 0.0317(12) -0.0007(9) 0.0151(9) -0.0061(9)
C31 0.0260(10) 0.0220(10) 0.0320(11) 0.0111(9) 0.0100(9) -0.0011(8)
C32 0.0295(11) 0.0178(10) 0.0430(13) 0.0035(9) 0.0073(10) -0.0010(9)
C33 0.0293(11) 0.0186(10) 0.0451(14) 0.0020(9) 0.0095(10) 0.0036(9)
C34 0.0244(10) 0.0230(10) 0.0339(12) 0.0092(9) 0.0061(9) 0.0022(8)
C35 0.0268(11) 0.0295(11) 0.0242(10) 0.0050(9) 0.0053(9) -0.0028(9)
C36 0.0302(11) 0.0300(11) 0.0232(10) 0.0058(9) 0.0102(9) -0.0013(9)
C37 0.0338(13) 0.0244(12) 0.069(2) -0.0107(12) 0.0042(13) -0.0020(10)
C38 0.0252(11) 0.0298(12) 0.0474(15) 0.0056(11) 0.0081(10) 0.0037(9)
C39 0.0365(13) 0.0470(15) 0.0324(13) -0.0059(11) 0.0176(11) -0.0045(11)
C40 0.0253(10) 0.0231(10) 0.0357(12) -0.0032(9) 0.0200(9) -0.0045(8)
C41 0.0252(10) 0.0221(10) 0.0359(12) -0.0052(9) 0.0192(9) -0.0042(8)
C42 0.0254(10) 0.0261(11) 0.0383(12) -0.0035(9) 0.0179(10) -0.0025(9)
C43 0.0280(11) 0.0234(11) 0.0516(15) -0.0045(10) 0.0221(11) -0.0015(9)
C44 0.0305(11) 0.0241(11) 0.0495(15) -0.0120(10) 0.0250(11) -0.0047(9)
C45 0.0271(11) 0.0289(11) 0.0377(13) -0.0087(9) 0.0209(10) -0.0082(9)
C46 0.0302(11) 0.0251(11) 0.0409(13) -0.0094(10) 0.0163(10) -0.0035(9)
C47 0.0386(14) 0.0274(13) 0.072(2) -0.0050(13) 0.0174(14) 0.0051(11)
C48 0.0336(12) 0.0385(14) 0.0390(13) -0.0113(11) 0.0198(11) -0.0077(10)

_geom_special_details            
; 
 All esds (except the esd in the dihedral angle between two l.s. planes) 
 are estimated using the full covariance matrix.  The cell esds are taken 
 into account individually in the estimation of esds in distances, angles 
 and torsion angles; correlations between esds in cell parameters are only 
 used when they are defined by crystal symmetry.  An approximate (isotropic) 
 treatment of cell esds is used for estimating esds involving l.s. planes. 
;

loop_
_geom_bond_atom_site_label_1
_geom_bond_atom_site_label_2
_geom_bond_distance
_geom_bond_site_symmetry_2
_geom_bond_publ_flag
Te1 As2 2.5815(3) . ?
Te1 As1 2.5854(3) . ?
As1 C1 1.995(2) . ?
As1 As2 2.4546(3) . ?
As2 C25 1.991(2) . ?
C1 C6 1.409(3) . ?
C1 C2 1.409(3) . ?
C2 C3 1.399(3) . ?
C2 C7 1.498(3) . ?
C3 C4 1.388(3) . ?
C3 H3 0.9500 . ?
C4 C5 1.388(3) . ?
C4 H4 0.9500 . ?
C5 C6 1.395(3) . ?
C5 H5 0.9500 . ?
C6 C16 1.500(3) . ?
C7 C8 1.405(3) . ?
C7 C12 1.405(3) . ?
C8 C9 1.384(3) . ?
C8 C13 1.511(3) . ?
C9 C10 1.393(3) . ?
C9 H9 0.9500 . ?
C10 C11 1.394(3) . ?
C10 C14 1.509(3) . ?
C11 C12 1.392(3) . ?
C11 H11 0.9500 . ?
C12 C15 1.509(3) . ?
C13 H13A 0.9800 . ?
C13 H13B 0.9800 . ?
C13 H13C 0.9800 . ?
C14 H14A 0.9800 . ?
C14 H14B 0.9800 . ?
C14 H14C 0.9800 . ?
C15 H15A 0.9800 . ?
C15 H15B 0.9800 . ?
C15 H15C 0.9800 . ?
C16 C21 1.405(3) . ?
C16 C17 1.407(3) . ?
C17 C18 1.396(3) . ?
C17 C22 1.508(3) . ?
C18 C19 1.392(3) . ?
C18 H18 0.9500 . ?
C19 C20 1.389(3) . ?
C19 C23 1.514(3) . ?
C20 C21 1.398(3) . ?
C20 H20 0.9500 . ?
C21 C24 1.508(3) . ?
C22 H22A 0.9800 . ?
C22 H22B 0.9800 . ?
C22 H22C 0.9800 . ?
C23 H23A 0.9800 . ?
C23 H23B 0.9800 . ?
C23 H23C 0.9800 . ?
C24 H24A 0.9800 . ?
C24 H24B 0.9800 . ?
C24 H24C 0.9800 . ?
C25 C26 1.408(3) . ?
C25 C30 1.409(3) . ?
C26 C27 1.394(3) . ?
C26 C31 1.496(3) . ?
C27 C28 1.389(4) . ?
C27 H27 0.9500 . ?
C28 C29 1.379(4) . ?
C28 H28 0.9500 . ?
C29 C30 1.398(3) . ?
C29 H29 0.9500 . ?
C30 C40 1.496(3) . ?
C31 C32 1.396(4) . ?
C31 C36 1.406(3) . ?
C32 C33 1.396(3) . ?
C32 C37 1.506(3) . ?
C33 C34 1.391(3) . ?
C33 H33 0.9500 . ?
C34 C35 1.394(4) . ?
C34 C38 1.512(3) . ?
C35 C36 1.397(3) . ?
C35 H35 0.9500 . ?
C36 C39 1.512(4) . ?
C37 H37A 0.9800 . ?
C37 H37B 0.9800 . ?
C37 H37C 0.9800 . ?
C38 H38A 0.9800 . ?
C38 H38B 0.9800 . ?
C38 H38C 0.9800 . ?
C39 H39A 0.9800 . ?
C39 H39B 0.9800 . ?
C39 H39C 0.9800 . ?
C40 C41 1.401(3) . ?
C40 C45 1.411(3) . ?
C41 C42 1.393(3) . ?
C41 C46 1.511(3) . ?
C42 C43 1.390(3) . ?
C42 H42 0.9500 . ?
C43 C44 1.386(4) . ?
C43 C47 1.511(4) . ?
C44 C45 1.394(4) . ?
C44 H44 0.9500 . ?
C45 C48 1.507(4) . ?
C46 H46A 0.9800 . ?
C46 H46B 0.9800 . ?
C46 H46C 0.9800 . ?
C47 H47A 0.9800 . ?
C47 H47B 0.9800 . ?
C47 H47C 0.9800 . ?
C48 H48A 0.9800 . ?
C48 H48B 0.9800 . ?
C48 H48C 0.9800 . ?

loop_
_geom_angle_atom_site_label_1
_geom_angle_atom_site_label_2
_geom_angle_atom_site_label_3
_geom_angle
_geom_angle_site_symmetry_1
_geom_angle_site_symmetry_3
_geom_angle_publ_flag
As2 Te1 As1 56.726(8) . . ?
C1 As1 As2 102.47(6) . . ?
C1 As1 Te1 99.64(6) . . ?
As2 As1 Te1 61.557(10) . . ?
C25 As2 As1 105.33(7) . . ?
C25 As2 Te1 98.91(7) . . ?
As1 As2 Te1 61.717(9) . . ?
C6 C1 C2 119.41(19) . . ?
C6 C1 As1 113.64(15) . . ?
C2 C1 As1 126.54(15) . . ?
C3 C2 C1 119.2(2) . . ?
C3 C2 C7 116.43(19) . . ?
C1 C2 C7 124.29(18) . . ?
C4 C3 C2 121.1(2) . . ?
C4 C3 H3 119.5 . . ?
C2 C3 H3 119.5 . . ?
C5 C4 C3 119.8(2) . . ?
C5 C4 H4 120.1 . . ?
C3 C4 H4 120.1 . . ?
C4 C5 C6 120.4(2) . . ?
C4 C5 H5 119.8 . . ?
C6 C5 H5 119.8 . . ?
C5 C6 C1 120.07(19) . . ?
C5 C6 C16 119.90(19) . . ?
C1 C6 C16 120.02(18) . . ?
C8 C7 C12 119.8(2) . . ?
C8 C7 C2 120.50(19) . . ?
C12 C7 C2 119.61(19) . . ?
C9 C8 C7 119.3(2) . . ?
C9 C8 C13 120.0(2) . . ?
C7 C8 C13 120.6(2) . . ?
C8 C9 C10 122.0(2) . . ?
C8 C9 H9 119.0 . . ?
C10 C9 H9 119.0 . . ?
C9 C10 C11 118.0(2) . . ?
C9 C10 C14 120.5(2) . . ?
C11 C10 C14 121.5(2) . . ?
C12 C11 C10 121.7(2) . . ?
C12 C11 H11 119.1 . . ?
C10 C11 H11 119.1 . . ?
C11 C12 C7 119.2(2) . . ?
C11 C12 C15 120.2(2) . . ?
C7 C12 C15 120.6(2) . . ?
C8 C13 H13A 109.5 . . ?
C8 C13 H13B 109.5 . . ?
H13A C13 H13B 109.5 . . ?
C8 C13 H13C 109.5 . . ?
H13A C13 H13C 109.5 . . ?
H13B C13 H13C 109.5 . . ?
C10 C14 H14A 109.5 . . ?
C10 C14 H14B 109.5 . . ?
H14A C14 H14B 109.5 . . ?
C10 C14 H14C 109.5 . . ?
H14A C14 H14C 109.5 . . ?
H14B C14 H14C 109.5 . . ?
C12 C15 H15A 109.5 . . ?
C12 C15 H15B 109.5 . . ?
H15A C15 H15B 109.5 . . ?
C12 C15 H15C 109.5 . . ?
H15A C15 H15C 109.5 . . ?
H15B C15 H15C 109.5 . . ?
C21 C16 C17 120.28(19) . . ?
C21 C16 C6 119.40(19) . . ?
C17 C16 C6 120.30(19) . . ?
C18 C17 C16 118.8(2) . . ?
C18 C17 C22 119.5(2) . . ?
C16 C17 C22 121.68(19) . . ?
C19 C18 C17 121.7(2) . . ?
C19 C18 H18 119.1 . . ?
C17 C18 H18 119.1 . . ?
C20 C19 C18 118.4(2) . . ?
C20 C19 C23 121.1(2) . . ?
C18 C19 C23 120.5(2) . . ?
C19 C20 C21 121.9(2) . . ?
C19 C20 H20 119.0 . . ?
C21 C20 H20 119.0 . . ?
C20 C21 C16 118.7(2) . . ?
C20 C21 C24 119.7(2) . . ?
C16 C21 C24 121.64(19) . . ?
C17 C22 H22A 109.5 . . ?
C17 C22 H22B 109.5 . . ?
H22A C22 H22B 109.5 . . ?
C17 C22 H22C 109.5 . . ?
H22A C22 H22C 109.5 . . ?
H22B C22 H22C 109.5 . . ?
C19 C23 H23A 109.5 . . ?
C19 C23 H23B 109.5 . . ?
H23A C23 H23B 109.5 . . ?
C19 C23 H23C 109.5 . . ?
H23A C23 H23C 109.5 . . ?
H23B C23 H23C 109.5 . . ?
C21 C24 H24A 109.5 . . ?
C21 C24 H24B 109.5 . . ?
H24A C24 H24B 109.5 . . ?
C21 C24 H24C 109.5 . . ?
H24A C24 H24C 109.5 . . ?
H24B C24 H24C 109.5 . . ?
C26 C25 C30 119.8(2) . . ?
C26 C25 As2 128.66(17) . . ?
C30 C25 As2 111.49(17) . . ?
C27 C26 C25 118.6(2) . . ?
C27 C26 C31 117.0(2) . . ?
C25 C26 C31 124.3(2) . . ?
C28 C27 C26 121.7(2) . . ?
C28 C27 H27 119.2 . . ?
C26 C27 H27 119.2 . . ?
C29 C28 C27 119.5(2) . . ?
C29 C28 H28 120.2 . . ?
C27 C28 H28 120.2 . . ?
C28 C29 C30 120.6(2) . . ?
C28 C29 H29 119.7 . . ?
C30 C29 H29 119.7 . . ?
C29 C30 C25 119.7(2) . . ?
C29 C30 C40 119.6(2) . . ?
C25 C30 C40 120.7(2) . . ?
C32 C31 C36 119.8(2) . . ?
C32 C31 C26 120.6(2) . . ?
C36 C31 C26 119.5(2) . . ?
C33 C32 C31 119.6(2) . . ?
C33 C32 C37 118.9(2) . . ?
C31 C32 C37 121.5(2) . . ?
C34 C33 C32 121.6(2) . . ?
C34 C33 H33 119.2 . . ?
C32 C33 H33 119.2 . . ?
C33 C34 C35 118.1(2) . . ?
C33 C34 C38 120.6(2) . . ?
C35 C34 C38 121.2(2) . . ?
C34 C35 C36 121.8(2) . . ?
C34 C35 H35 119.1 . . ?
C36 C35 H35 119.1 . . ?
C35 C36 C31 119.0(2) . . ?
C35 C36 C39 119.3(2) . . ?
C31 C36 C39 121.6(2) . . ?
C32 C37 H37A 109.5 . . ?
C32 C37 H37B 109.5 . . ?
H37A C37 H37B 109.5 . . ?
C32 C37 H37C 109.5 . . ?
H37A C37 H37C 109.5 . . ?
H37B C37 H37C 109.5 . . ?
C34 C38 H38A 109.5 . . ?
C34 C38 H38B 109.5 . . ?
H38A C38 H38B 109.5 . . ?
C34 C38 H38C 109.5 . . ?
H38A C38 H38C 109.5 . . ?
H38B C38 H38C 109.5 . . ?
C36 C39 H39A 109.5 . . ?
C36 C39 H39B 109.5 . . ?
H39A C39 H39B 109.5 . . ?
C36 C39 H39C 109.5 . . ?
H39A C39 H39C 109.5 . . ?
H39B C39 H39C 109.5 . . ?
C41 C40 C45 120.1(2) . . ?
C41 C40 C30 121.6(2) . . ?
C45 C40 C30 118.3(2) . . ?
C42 C41 C40 119.3(2) . . ?
C42 C41 C46 119.6(2) . . ?
C40 C41 C46 121.2(2) . . ?
C43 C42 C41 121.6(2) . . ?
C43 C42 H42 119.2 . . ?
C41 C42 H42 119.2 . . ?
C44 C43 C42 118.3(2) . . ?
C44 C43 C47 121.3(2) . . ?
C42 C43 C47 120.4(3) . . ?
C43 C44 C45 122.3(2) . . ?
C43 C44 H44 118.9 . . ?
C45 C44 H44 118.9 . . ?
C44 C45 C40 118.4(2) . . ?
C44 C45 C48 120.6(2) . . ?
C40 C45 C48 120.9(2) . . ?
C41 C46 H46A 109.5 . . ?
C41 C46 H46B 109.5 . . ?
H46A C46 H46B 109.5 . . ?
C41 C46 H46C 109.5 . . ?
H46A C46 H46C 109.5 . . ?
H46B C46 H46C 109.5 . . ?
C43 C47 H47A 109.5 . . ?
C43 C47 H47B 109.5 . . ?
H47A C47 H47B 109.5 . . ?
C43 C47 H47C 109.5 . . ?
H47A C47 H47C 109.5 . . ?
H47B C47 H47C 109.5 . . ?
C45 C48 H48A 109.5 . . ?
C45 C48 H48B 109.5 . . ?
H48A C48 H48B 109.5 . . ?
C45 C48 H48C 109.5 . . ?
H48A C48 H48C 109.5 . . ?
H48B C48 H48C 109.5 . . ?

_refine_diff_density_max         1.536
_refine_diff_density_min         -0.900
_refine_diff_density_rms         0.075

_shelx_res_file                  
; 
TITL cvh_asneu_npm in P2(1)/n 
    cvh_asneu_npm.res 
    created by SHELXL-2017/1 at 10:00:25 on 01-Jul-2025 
CELL 1.54178  12.96650  19.91510  16.86820  90.0000 111.0878  90.0000 
ZERR 4.00000 0.00050 0.00070 0.00060 0.0000 0.0011 0.0000 
LATT  1 
SYMM 0.5-X, 0.5+Y, 0.5-Z 
SFAC C H As Te 
UNIT 192 200 8 4 
LIST 4 ! automatically inserted. Change 6 to 4 for CHECKCIF!! 
TEMP -173.150 
SIZE 0.034 0.131 0.193 
  
L.S. 16 
BOND $H 
ACTA 
FMAP 2 
PLAN 20 
  
WGHT    0.040500    4.594300 
FVAR       0.07459 
TE1   4    0.921996    0.178068    0.020792    11.00000    0.03629    0.04513 = 
         0.02611   -0.00344    0.01069   -0.01883 
AS1   3    1.105553    0.215835    0.136152    11.00000    0.01989    0.01678 = 
         0.02655    0.00325    0.01190    0.00075 
AS2   3    0.931589    0.243163    0.155609    11.00000    0.02442    0.01900 = 
         0.03858    0.00656    0.01894    0.00232 
C1    1    1.134698    0.298697    0.081093    11.00000    0.01967    0.01797 = 
         0.02206    0.00155    0.00851   -0.00068 
C2    1    1.119347    0.365480    0.102183    11.00000    0.02232    0.01831 = 
         0.02192    0.00180    0.00836    0.00054 
C3    1    1.154527    0.418090    0.063113    11.00000    0.03195    0.01673 = 
         0.02906    0.00120    0.01291   -0.00019 
AFIX  43 
H3    2    1.144562    0.463171    0.077325    11.00000   -1.20000 
AFIX   0 
C4    1    1.203779    0.405484    0.003890    11.00000    0.03424    0.02062 = 
         0.03125    0.00461    0.01750   -0.00345 
AFIX  43 
H4    2    1.226316    0.441753   -0.022696    11.00000   -1.20000 
AFIX   0 
C5    1    1.219997    0.339738   -0.016363    11.00000    0.02763    0.02301 = 
         0.02710    0.00213    0.01510   -0.00105 
AFIX  43 
H5    2    1.253645    0.331117   -0.056915    11.00000   -1.20000 
AFIX   0 
C6    1    1.187158    0.286235    0.022505    11.00000    0.02075    0.01848 = 
         0.02327    0.00011    0.00889   -0.00100 
C7    1    1.071024    0.384924    0.167298    11.00000    0.02588    0.01352 = 
         0.02599    0.00008    0.01200   -0.00241 
C8    1    0.961711    0.408414    0.142180    11.00000    0.02804    0.01412 = 
         0.02837    0.00187    0.00995    0.00045 
C9    1    0.922128    0.431445    0.203283    11.00000    0.02740    0.01751 = 
         0.03570    0.00149    0.01487    0.00270 
AFIX  43 
H9    2    0.848284    0.447453    0.185971    11.00000   -1.20000 
AFIX   0 
C10   1    0.987331    0.431853    0.289400    11.00000    0.03482    0.01834 = 
         0.03224   -0.00204    0.01900   -0.00231 
C11   1    1.094755    0.407029    0.313473    11.00000    0.03289    0.02165 = 
         0.02593   -0.00177    0.01276   -0.00267 
AFIX  43 
H11   2    1.139704    0.405814    0.372062    11.00000   -1.20000 
AFIX   0 
C12   1    1.137924    0.383962    0.253907    11.00000    0.02555    0.01916 = 
         0.02566    0.00050    0.01008   -0.00152 
C13   1    0.887044    0.407585    0.049712    11.00000    0.03129    0.02926 = 
         0.03013    0.00387    0.00737    0.00712 
AFIX 137 
H13A  2    0.913234    0.440663    0.018258    11.00000   -1.50000 
H13B  2    0.811430    0.418789    0.044899    11.00000   -1.50000 
H13C  2    0.888051    0.362766    0.026014    11.00000   -1.50000 
AFIX   0 
C14   1    0.942804    0.459861    0.353797    11.00000    0.04358    0.02829 = 
         0.04001   -0.00541    0.02504    0.00005 
AFIX 137 
H14A  2    0.963522    0.507271    0.364161    11.00000   -1.50000 
H14B  2    0.973888    0.434691    0.407061    11.00000   -1.50000 
H14C  2    0.862078    0.455817    0.332002    11.00000   -1.50000 
AFIX   0 
C15   1    1.255219    0.358490    0.282247    11.00000    0.02511    0.03746 = 
         0.02915   -0.00125    0.00835    0.00024 
AFIX 137 
H15A  2    1.254759    0.309408    0.277958    11.00000   -1.50000 
H15B  2    1.295067    0.371874    0.341319    11.00000   -1.50000 
H15C  2    1.292029    0.377640    0.245875    11.00000   -1.50000 
AFIX   0 
C16   1    1.210471    0.215440    0.003545    11.00000    0.02235    0.01875 = 
         0.02490    0.00090    0.01406   -0.00049 
C17   1    1.142851    0.183893   -0.071915    11.00000    0.02319    0.02149 = 
         0.02591    0.00082    0.01277   -0.00126 
C18   1    1.160119    0.116065   -0.083856    11.00000    0.02804    0.02163 = 
         0.02933   -0.00364    0.01352   -0.00509 
AFIX  43 
H18   2    1.113275    0.094221   -0.133933    11.00000   -1.20000 
AFIX   0 
C19   1    1.244190    0.079602   -0.024298    11.00000    0.03116    0.01864 = 
         0.03510    0.00136    0.02065   -0.00076 
C20   1    1.313953    0.112798    0.047395    11.00000    0.02452    0.02311 = 
         0.03086    0.00399    0.01497    0.00430 
AFIX  43 
H20   2    1.373505    0.088819    0.087233    11.00000   -1.20000 
AFIX   0 
C21   1    1.299067    0.180448    0.062610    11.00000    0.02225    0.02262 = 
         0.02600    0.00087    0.01382   -0.00046 
C22   1    1.053316    0.221642   -0.140059    11.00000    0.02679    0.02748 = 
         0.02692    0.00004    0.00907    0.00120 
AFIX 137 
H22A  2    1.087039    0.252963   -0.168453    11.00000   -1.50000 
H22B  2    1.008400    0.246732   -0.114271    11.00000   -1.50000 
H22C  2    1.006322    0.189762   -0.181739    11.00000   -1.50000 
AFIX   0 
C23   1    1.257893    0.005348   -0.037158    11.00000    0.04107    0.01917 = 
         0.04394    0.00191    0.02207    0.00155 
AFIX 137 
H23A  2    1.225685   -0.005310   -0.097868    11.00000   -1.50000 
H23B  2    1.220167   -0.020653   -0.006351    11.00000   -1.50000 
H23C  2    1.336694   -0.006048   -0.015579    11.00000   -1.50000 
AFIX   0 
C24   1    1.375620    0.213528    0.142522    11.00000    0.02242    0.02964 = 
         0.02812    0.00019    0.00876    0.00099 
AFIX 137 
H24A  2    1.448456    0.192101    0.160127    11.00000   -1.50000 
H24B  2    1.345347    0.208667    0.187730    11.00000   -1.50000 
H24C  2    1.382813    0.261316    0.131647    11.00000   -1.50000 
AFIX   0 
C25   1    0.904641    0.167243    0.222451    11.00000    0.02609    0.02097 = 
         0.03118    0.00127    0.01417   -0.00413 
C26   1    0.977918    0.116138    0.266415    11.00000    0.02831    0.02636 = 
         0.03514    0.00691    0.01350   -0.00376 
C27   1    0.939634    0.066768    0.307556    11.00000    0.03325    0.03577 = 
         0.05416    0.01957    0.01501   -0.00261 
AFIX  43 
H27   2    0.988486    0.032042    0.337295    11.00000   -1.20000 
AFIX   0 
C28   1    0.831886    0.067038    0.306190    11.00000    0.03862    0.04070 = 
         0.05525    0.02043    0.02112   -0.00998 
AFIX  43 
H28   2    0.807150    0.032349    0.333697    11.00000   -1.20000 
AFIX   0 
C29   1    0.761058    0.118007    0.264630    11.00000    0.03054    0.03465 = 
         0.04419    0.00495    0.01979   -0.00890 
AFIX  43 
H29   2    0.687509    0.118492    0.264007    11.00000   -1.20000 
AFIX   0 
C30   1    0.796487    0.168963    0.223412    11.00000    0.02829    0.02390 = 
         0.03170   -0.00067    0.01506   -0.00608 
C31   1    1.096730    0.112337    0.275080    11.00000    0.02598    0.02198 = 
         0.03203    0.01107    0.00998   -0.00108 
C32   1    1.132599    0.063062    0.232018    11.00000    0.02947    0.01777 = 
         0.04300    0.00346    0.00729   -0.00096 
C33   1    1.244918    0.057587    0.245384    11.00000    0.02932    0.01856 = 
         0.04511    0.00202    0.00945    0.00361 
AFIX  43 
H33   2    1.268754    0.023994    0.215830    11.00000   -1.20000 
AFIX   0 
C34   1    1.322797    0.100113    0.300917    11.00000    0.02436    0.02295 = 
         0.03387    0.00919    0.00609    0.00218 
C35   1    1.285528    0.149745    0.342431    11.00000    0.02682    0.02947 = 
         0.02424    0.00496    0.00529   -0.00276 
AFIX  43 
H35   2    1.337508    0.179914    0.379463    11.00000   -1.20000 
AFIX   0 
C36   1    1.173818    0.156307    0.331042    11.00000    0.03025    0.02997 = 
         0.02319    0.00585    0.01023   -0.00126 
C37   1    1.052935    0.014512    0.172342    11.00000    0.03384    0.02443 = 
         0.06856   -0.01073    0.00423   -0.00203 
AFIX 137 
H37A  2    0.986429    0.038665    0.137008    11.00000   -1.50000 
H37B  2    1.032606   -0.020166    0.205273    11.00000   -1.50000 
H37C  2    1.087919   -0.006562    0.135901    11.00000   -1.50000 
AFIX   0 
C38   1    1.444544    0.091302    0.317270    11.00000    0.02516    0.02982 = 
         0.04742    0.00561    0.00806    0.00374 
AFIX 137 
H38A  2    1.453972    0.074420    0.265727    11.00000   -1.50000 
H38B  2    1.476352    0.059148    0.363666    11.00000   -1.50000 
H38C  2    1.482228    0.134628    0.333017    11.00000   -1.50000 
AFIX   0 
C39   1    1.138705    0.210537    0.378741    11.00000    0.03646    0.04703 = 
         0.03240   -0.00594    0.01757   -0.00449 
AFIX 137 
H39A  2    1.108384    0.248692    0.340805    11.00000   -1.50000 
H39B  2    1.202826    0.225352    0.427369    11.00000   -1.50000 
H39C  2    1.082139    0.192728    0.398975    11.00000   -1.50000 
AFIX   0 
C40   1    0.721097    0.226495    0.184545    11.00000    0.02527    0.02307 = 
         0.03566   -0.00320    0.01998   -0.00455 
C41   1    0.638957    0.221758    0.103518    11.00000    0.02518    0.02207 = 
         0.03592   -0.00522    0.01924   -0.00423 
C42   1    0.573284    0.277536    0.069103    11.00000    0.02541    0.02614 = 
         0.03831   -0.00353    0.01787   -0.00246 
AFIX  43 
H42   2    0.517377    0.274197    0.014290    11.00000   -1.20000 
AFIX   0 
C43   1    0.587556    0.337973    0.113011    11.00000    0.02797    0.02338 = 
         0.05157   -0.00447    0.02212   -0.00145 
C44   1    0.667862    0.341338    0.193690    11.00000    0.03051    0.02413 = 
         0.04950   -0.01200    0.02495   -0.00468 
AFIX  43 
H44   2    0.677288    0.382197    0.224566    11.00000   -1.20000 
AFIX   0 
C45   1    0.735300    0.286821    0.231105    11.00000    0.02710    0.02894 = 
         0.03773   -0.00872    0.02094   -0.00819 
C46   1    0.620936    0.157414    0.052852    11.00000    0.03019    0.02510 = 
         0.04094   -0.00944    0.01633   -0.00353 
AFIX 137 
H46A  2    0.572342    0.166176   -0.005905    11.00000   -1.50000 
H46B  2    0.586616    0.123928    0.078093    11.00000   -1.50000 
H46C  2    0.692162    0.140409    0.053508    11.00000   -1.50000 
AFIX   0 
C47   1    0.516855    0.398101    0.073205    11.00000    0.03863    0.02736 = 
         0.07153   -0.00500    0.01742    0.00509 
AFIX 137 
H47A  2    0.474280    0.388683    0.013271    11.00000   -1.50000 
H47B  2    0.564339    0.437249    0.077437    11.00000   -1.50000 
H47C  2    0.466080    0.407375    0.103086    11.00000   -1.50000 
AFIX   0 
C48   1    0.823592    0.293050    0.318116    11.00000    0.03364    0.03847 = 
         0.03901   -0.01127    0.01976   -0.00773 
AFIX 137 
H48A  2    0.895783    0.298635    0.312567    11.00000   -1.50000 
H48B  2    0.824318    0.252409    0.351070    11.00000   -1.50000 
H48C  2    0.808091    0.332158    0.347294    11.00000   -1.50000 
AFIX   0 
HKLF 4 
  
  
  
  
REM  cvh_asneu_npm in P2(1)/n 
REM R1 =  0.0283 for    8446 Fo > 4sig(Fo)  and  0.0298 for all    8816 data 
REM    472 parameters refined using      0 restraints 
  
END 
  
WGHT      0.0405      4.5942 
  
REM Highest difference peak  1.536,  deepest hole -0.900,  1-sigma level  0.075 
Q1    1   0.9363  0.2181  0.1177  11.00000  0.05    1.54 
Q2    1   1.1193  0.2371  0.1779  11.00000  0.05    1.42 
Q3    1   0.9819  0.2460  0.2017  11.00000  0.05    0.76 
Q4    1   0.8943  0.2120  0.0412  11.00000  0.05    0.66 
Q5    1   0.9817  0.1264  0.0378  11.00000  0.05    0.61 
Q6    1   1.1554  0.2922  0.0435  11.00000  0.05    0.41 
Q7    1   1.2040  0.2522  0.0133  11.00000  0.05    0.40 
Q8    1   0.8623  0.1697  0.2311  11.00000  0.05    0.38 
Q9    1   1.0981  0.3727  0.1383  11.00000  0.05    0.38 
Q10   1   1.1140  0.3875  0.2197  11.00000  0.05    0.38 
Q11   1   1.1812  0.4101  0.0352  11.00000  0.05    0.37 
Q12   1   1.1484  0.1199  0.3143  11.00000  0.05    0.35 
Q13   1   0.9393  0.1471  0.2457  11.00000  0.05    0.35 
Q14   1   1.1377  0.3920  0.0802  11.00000  0.05    0.34 
Q15   1   1.0522  0.0312  0.1179  11.00000  0.05    0.34 
Q16   1   0.7263  0.2504  0.2061  11.00000  0.05    0.33 
Q17   1   1.1049  0.0882  0.2464  11.00000  0.05    0.33 
Q18   1   0.9753  0.4457  0.3206  11.00000  0.05    0.33 
Q19   1   1.0402  0.4258  0.3010  11.00000  0.05    0.33 
Q20   1   1.3011  0.1153  0.3350  11.00000  0.05    0.33 
;
_shelx_res_checksum              88213
